# Supplementary material for: Screening of mRNA markers in early bovine tuberculosis blood samples
Source: Front Vet Sci. 2024 Apr 5;11:1330693. doi: 10.3389/fvets.2024.1330693 (PMC11026862; doi:10.3389/fvets.2024.1330693)
Supplement: Supplementary file 2 [file Table_1.XLSX]

## Sheet: Table S1
Supplementary Table S1. Top 10 up-regulated (and down-regulated) DEGs in early-infection blood samples compared with other samples.
Gene	logFC	AveExpr	t	P.Value	adj.P.Val	B	Trend	Function
ENSBTAG00000048188	2.72459	0.606076	3.32725	0.00263203	0.0256829	-1.52116	Up-regulated	Uncharacterized protein
ENSBTAG00000021882	1.92249	-2.38753	5.42187	1.12109e-05	0.0115629	1.66862	Up-regulated	Uncharacterized protein
IL20	1.68957	-4.56484	4.71876	7.1221e-05	0.0115629	-0.0932211	Up-regulated	The protein encoded by this gene is a cytokine structurally related to interleukin 10 (IL10).
RF00401_1	1.68623	-4.03858	3.66187	0.00112673	0.0185797	-1.53667	Up-regulated	Uncharacterized protein
ENSBTAG00000031845	1.64727	0.447421	3.49535	0.00172289	0.0214556	-1.1811	Up-regulated	Regulation of transcription, DNA-dependent
NES	1.61871	-4.25563	3.81533	0.000759048	0.0161724	-1.34622	Up-regulated	This gene encodes a member of the intermediate filament protein family.
ENSBTAG00000044215	1.5187	-4.90041	4.13826	0.000327702	0.0129095	-1.00851	Up-regulated	Uncharacterized protein
ENSBTAG00000005098	1.51481	-4.84138	4.75871	6.41015e-05	0.0115629	-0.134314	Up-regulated	Uncharacterized protein
WFDC5	1.49399	-2.05062	3.27005	0.00303632	0.0275969	-1.91247	Up-regulated	This gene encodes a member of the WAP-type four-disulfide core (WFDC) domain family.
C26H10orf82	1.4658	-3.22189	3.1096	0.00451542	0.0342505	-2.297	Up-regulated	Microtubule inner protein (MIP) part of the dynein-decorated doublet microtubules (DMTs) in flagellum axoneme.
EVA1B	-1.70949	0.532738	-3.84859	0.000696494	0.0156679	-0.712572	Down-regulated	Predicted to be integral component of membrane.
ENSBTAG00000040334	-1.72824	-0.352501	-3.87214	0.00065529	0.0154034	-0.868765	Down-regulated	Uncharacterized protein
ENSBTAG00000039932	-1.84977	-3.48911	-2.81578	0.00917832	0.0513865	-2.88721	Down-regulated	Uncharacterized protein
TIGD3	-1.94152	-3.37123	-3.76822	0.000857183	0.0171191	-1.56952	Down-regulated	The protein encoded by this gene belongs to the tigger subfamily of the pogo superfamily of DNA-mediated transposons
ENHO	-1.9571	-2.07288	-3.67691	0.0010841	0.0183914	-1.49825	Down-regulated	Predicted to enable hormone activity. Predicted to be involved in positive regulation of Notch signaling pathway. Predicted to be located in extracellular region. Predicted to be active in plasma membrane.
TMEM30B	-2.01657	-2.85201	-3.75778	0.00088057	0.017162	-1.50625	Down-regulated	Enables aminophospholipid flippase activity. Involved in aminophospholipid transport and positive regulation of protein exit from endoplasmic reticulum. Predicted to be integral component of membrane. Predicted to be active in Golgi apparatus; endoplasmic reticulum; and plasma membrane.
ENSBTAG00000012765	-2.04964	-4.12209	-2.27292	0.0315653	0.110706	-3.60144	Down-regulated	Uncharacterized protein
CEBPE	-2.0542	-1.42981	-4.51796	0.000120902	0.0115629	-0.0615172	Down-regulated	The protein encoded by this gene is a bZIP transcription factor which can bind as a homodimer to certain DNA regulatory regions.
NUDT14	-2.10663	-1.83241	-4.95703	3.80062e-05	0.0115629	0.468727	Down-regulated	The protein encoded by this gene is a member of the Nudix hydrolase family. Nudix hydrolases eliminate potentially toxic nucleotide metabolites from the cell and regulate the concentrations and availability of many different nucleotide substrates, cofactors, and signaling molecules.
ENSBTAG00000046450	-2.28064	-1.72283	-3.15145	0.00407385	0.0326199	-2.26975	Down-regulated	Uncharacterized protein

## Sheet: Table S2
Supplementary Table S2. Top 10 up-regulated (and down-regulated) DEGs in early-infection blood samples compared with late-infection blood samples.
Gene	logFC	AveExpr	t	P.Value	adj.P.Val	B	Trend	Function
ENSBTAG00000048188	4.49793	0.38117	2.91205	0.013646	0.061318	-2.77803	Up-regulated	Uncharacterized protein
EDN2	2.42728	-3.45513	5.58572	0.000142705	0.00440397	0.360214	Up-regulated	This gene encodes a member of the endothelin protein family of secretory vasoconstrictive peptides.
ENSBTAG00000021882	2.30411	-2.09956	5.57716	0.000144593	0.00443336	0.686276	Up-regulated	Uncharacterized protein
IL20	2.07897	-4.35625	5.81944	0.000100052	0.00368484	0.33497	Up-regulated	The protein encoded by this gene is a cytokine structurally related to interleukin 10 (IL10).
AMBN	1.99981	-0.962825	3.0918	0.00984253	0.0499659	-2.47048	Up-regulated	This gene encodes the nonamelogenin enamel matrix protein ameloblastin. The encoded protein may be important in enamel matrix formation and mineralization.
RF00401_1	1.97833	-3.77183	4.00004	0.00193926	0.018143	-1.38631	Up-regulated	Uncharacterized protein
ENSBTAG00000046969	1.92376	-3.56454	3.6078	0.00388017	0.0276455	-1.85153	Up-regulated	Uncharacterized protein
RF01233_7	1.9132	-4.224	5.54761	0.000151322	0.00453341	0.141578	Up-regulated	Uncharacterized protein
NES	1.89482	-3.99002	3.13942	0.00902736	0.0472636	-2.48666	Up-regulated	This gene encodes a member of the intermediate filament protein family.
SALL4	1.86191	-3.5831	3.69134	0.0033432	0.0251547	-1.74642	Up-regulated	his gene encodes a zinc finger transcription factor thought to play a role in the development of abducens motor neurons.
CLEC2A	-2.27902	0.218277	-2.71758	0.01943	0.0773219	-3.10832	Down-regulated	Enables protein homodimerization activity. Predicted to be involved in natural killer cell mediated cytotoxicity. Predicted to act upstream of or within several processes, including T cell receptor signaling pathway
ENHO	-2.30035	-2.40792	-4.31585	0.00112308	0.0132203	-0.836208	Down-regulated	Predicted to enable hormone activity. Predicted to be involved in positive regulation of Notch signaling pathway. Predicted to be located in extracellular region. Predicted to be active in plasma membrane.
CEBPE	-2.37968	-1.79607	-3.99411	0.00195945	0.0182228	-1.18297	Down-regulated	The protein encoded by this gene is a bZIP transcription factor which can bind as a homodimer to certain DNA regulatory regions.
ALOX15	-2.55139	4.87621	-5.31318	0.00021802	0.00528825	0.804476	Down-regulated	This gene encodes a member of the lipoxygenase family of proteins. The encoded enzyme acts on various polyunsaturated fatty acid substrates to generate various bioactive lipid mediators such as eicosanoids, hepoxilins, lipoxins, and other molecules.
ENSBTAG00000046450	-2.60416	-2.12622	-3.48289	0.00485344	0.0317252	-1.9208	Down-regulated	Uncharacterized protein
RF00004_38	-2.61577	-3.61449	-2.98368	0.0119794	0.056644	-2.67757	Down-regulated	Uncharacterized protein
GZMB	-2.69439	2.36387	-3.04815	0.0106548	0.0525326	-2.7874	Down-regulated	This gene encodes a member of the granzyme subfamily of proteins, part of the peptidase S1 family of serine proteases.
ENSBTAG00000010828	-2.6978	2.72671	-3.07449	0.010157	0.0509875	-2.78698	Down-regulated	Uncharacterized protein
ENSBTAG00000038080	-3.22813	2.26479	-2.93432	0.0131045	0.059816	-2.94976	Down-regulated	Uncharacterized protein
ENSBTAG00000013055	-3.33996	1.80484	-3.12413	0.00928129	0.0481741	-2.56596	Down-regulated	Uncharacterized protein

## Sheet: Table S3
Supplementary Table S3. Random selected 400 genes list
ALB
OMA1
ENSBTAG00000024874
RF00026_427
TNFSF13B
TMEM25
ENSBTAG00000048302
ITGA1
ENSBTAG00000000655
ENSBTAG00000047823
ENSBTAG00000038567
CTTNBP2NL
TBC1D31
ENSBTAG00000048194
TNS3
PLSCR5
SCTR
TMEM134
CCNYL1
ENSBTAG00000036099
MAU2
SLC25A53
NEPRO
ABCA12
TOPAZ1
RF00561_8
ARPIN
RF00568_3
SLC4A2
LDHA
ATP5IF1
ENSBTAG00000045746
SLC12A9
NUMB
ENSBTAG00000023026
ADORA2B
CASP9
ENSBTAG00000048007
SUPT20H
ENSBTAG00000008274
ENSBTAG00000023668
RAI2
ENSBTAG00000011563
CCDC81
HECTD3
C15H11orf91
CEBPG
CNOT2
SRP14
POLI
RF00001_149
FBXL8
PIK3R2
BBS7
ZNF703
TNFRSF18
LYRM1
MBP
PRDX5
ENSBTAG00000034597
ATP5MPL
SLC36A3
CETN2
SH3BP5
CACNG2
DRAXIN
OR10V1
UHRF1BP1L
NCKIPSD
C5H12orf66
PIANP
STAU1
ZBTB49
ZPBP2
PEA15
ENSBTAG00000046777
EIF4E2
PIGF
RAPGEF5
GLDN
COL27A1
TKDP4
RGS21
UBE2B
PRPSAP1
ENSBTAG00000046429
CRYZL1
IL17D
RPS15A
ENSBTAG00000012421
IFT140
ENSBTAG00000047624
ENSBTAG00000001210
PAQR7
ENSBTAG00000003038
KLF10
MUC13
IDH3B
WWC1
ENSBTAG00000045650
RF00001_378
ATN1
SYNM
ZNF787
TAGAP
MBOAT2
ENSBTAG00000032281
EAPP
SYNC
SKA3
POLDIP3
ETV3L
SCAPER
FOXM1
C2CD4C
FOLR3
MTCL1
RF00004_44
MYZAP
ENSBTAG00000015077
ENSBTAG00000006600
DAAM1
ATP6AP2
DMTF1
TSPYL2
PTPN1
RF00001_275
CCT3
LIN7B
IL6
MBOAT1
SYCP1
TAMM41
PRR22
MCM8
SLC10A5
CPED1
TBX21
CATSPERB
FBXO25
ENSBTAG00000040427
NKG2A
TMEM129
RF01169_22
CAMK2B
RAB11FIP2
TMEM147
TOX
bta-mir-2287
RPUSD4
COX5B
ENSBTAG00000018840
CYTL1
PPIF
ENSBTAG00000048317
RPAP2
RPL23A
MUSK
ENSBTAG00000039559
RAB20
HOXA3
ENSBTAG00000047862
RUVBL1
BRPF1
SLC25A46
LIPN
NRBP2
RF00156_41
TEKT4
SLC25A48
RF01210_7
C17H12orf43
COL4A2
ENSBTAG00000047939
BTK
DDAH1
HSP90AB1
PHF11
CETN3
ENSBTAG00000037768
CCDC9B
LGI3
ALG8
ENSBTAG00000030882
POMP
OR13H1
OLFML3
ANKS3
RF00493_9
GPKOW
ENSBTAG00000048162
PAM
DEUP1
ENSBTAG00000027868
SFXN4
ENSBTAG00000022947
YAF2
PCNT
STAG2
SERPINE1
SLC38A10
ENSBTAG00000019268
PITHD1
ENSBTAG00000005070
SLCO2B1
ENSBTAG00000007546
SERPINA4
ENSBTAG00000011638
FRK
TEPP
EXTL3
DGKB
GRIA1
UGT2A1
ENSBTAG00000032643
IRF2BP2
POLR3H
RF00322_1
LRRC3C
WNT16
SDK2
TRIM33
ENSBTAG00000027275
GPR61
RNF125
ENSBTAG00000023971
ENSBTAG00000047285
SPATA46
B2M
ENSBTAG00000009140
CLTA
SLC26A8
ENSBTAG00000043565
bta-mir-2285a
ENSBTAG00000004994
PRKX
MFGE8
CLEC3B
MYPN
ENSBTAG00000030922
RPH3A
GP5
EQTN
GPM6B
NETO2
GAL3ST3
SLC9A3R1
ZNF75A
HABP2
NRK
NES
ENSBTAG00000033007
ENSBTAG00000044151
BZW2
HRH2
ENSBTAG00000039330
DEFB1
ETF1
CCDC6
GRK6
LIAS
ENSBTAG00000031236
ENSBTAG00000031468
STX8
MXI1
CSTA
IL27RA
GLYATL2
MAFA
ENSBTAG00000036298
PSEN2
TIFAB
CDKL3
CCM2L
PRND
TNFRSF13B
ASCL3
RPS14
ENSBTAG00000045675
AKIP1
IFITM5
ENSBTAG00000026383
VGLL4
PDPK1
ARL14EPL
OVCH2
GAL3ST4
ENSBTAG00000032276
CD79B
GGTA1
TMEM199
SAR1B
KBTBD2
ILK
OSM
UBB
SLC6A16
CD58
SPINK1
WWP1
ENSBTAG00000006443
ZNF621
NAGPA
ENSBTAG00000024245
SLC2A11
TXNRD3
SHISA3
FUT4
GPRIN1
ENSBTAG00000025383
KDM5B
HS6ST1
KRT20
NCOA4
ANKRD49
ENSBTAG00000045912
AHNAK
ENSBTAG00000046755
WISP2
COPS2_1
USP34
AKT3
SLC35F5
ARF5
AK9
NT5C
ACER3
ENSBTAG00000030593
RF00099_7
ASGR2
RUFY3
PITX3
SLC17A3
SLC15A5
RAD9B
FUNDC2
C13H20orf24
GSTA5
FOXJ2
BRF2
ATP10D
NINJ2
ENSBTAG00000047612
ENSBTAG00000004170
C9H6orf203
STYXL1
RF00411_1
ENSBTAG00000046228
ENSBTAG00000012822
IREB2
RF00001_287
PIGN
JAK3
INO80B
TMPRSS11A
IPCEF1
COPZ2
GSAP
SLC26A7
RET
CNNM2
TBC1D24
USP49
NANOS3
CRNKL1
IL1RL1
FMO5
ENSBTAG00000032631
TRMT112
ENSBTAG00000018503
FAM107A
P2RY11
INTS1
GTF3C5
USHBP1
ENSBTAG00000047111
TOP3A
BMX
ENSBTAG00000023998
NDUFA4L2
ENSBTAG00000024206
EPB41L4A
RRP9
PTPN23
ARHGAP42
ANAPC1
ATP8B3
ENSBTAG00000047227
NDUFS1
SAE1
NRG2
BRF1
RF01210_8
SIM1
CHAT
TWSG1
ETFBKMT
CDHR4
YEATS2
ENSBTAG00000046193

## Sheet: Table S4
Supplementary Table S4. Genes in the two modules of interest.
236 genes in Yellow-green module	1923 genes in Brown module
ABCB7	AAK1
ABCC10	ABCA12
ABLIM2	ABCB10
ABRAXAS1	ABCB5
ACCS	ABCC2
ACR	ABCC5_2
ADAM9	ABCC9
ADGRF1	ABHD17B
ADHFE1	ABI1
ADIPOR2	ABI3BP
ADORA2B	ABL2
AHI1	ABLIM3
ARG1	ABO
ARHGAP24	ACACA
ARL5C	ACAP2
ARR3	ACBD5
ARRB2	ACBD6
B3GALT5	ACCSL
B4GALT6	ACMSD
BCAR3	ACOT12
BCL11A	ACOX2
BEND4	ACSL1
BICD1	ACVR2A
BLNK	ACYP2
BOLA-DYB	ADAM18
BRDT_1	ADAM23
BRDT_2	ADAMTS18
BSND	ADAMTS20
BTBD9	ADAT2
CAMK2D	ADCY8
CAMKK2	ADGRB3
CBFA2T3	ADGRD1
CCDC102A	ADGRE1
CCDC68	ADK
CCNE1	ADPRM
CD19	ADRA1A
CD22	ADRA1B
CD38	ADSS
CD40	AEBP2
CD83	AFF2
CDK19	AFF4
CELA1	AFG1L
CENPM	AFMID
CERS1	AGAP1
CERS4	AGO3
CHD7	AGR2
CHML	AGTPBP1
CHST7	AK5
CIITA	AKAP6
CIPC	AKR1B1
CITED2	AKT3
CLCN4	ALAS1
CLEC2A	ALDH1A2
CLGN	ALG6
CMTM7	ALKBH8
CMTM8	ALMS1
COL5A1	ALPK2
COTL1	AMBN
CR2	AMBRA1
DDX10	AMN1
DENND4A	AMTN
DENND5B	ANAPC10
DEPDC5	ANG
DTX4	ANGPT4
DUSP10	ANKIB1
DUSP5	ANKRD10
DYRK4	ANKRD13C
EAF2	ANKRD17
EBF1	ANKRD28
EFR3B	ANKRD33B
EMP1	ANKRD44
ENAM	ANKRD45
ENSBTAG00000001213	ANKRD6
ENSBTAG00000005501	ANO3
ENSBTAG00000009079	ANO5
ENSBTAG00000009664	ANO6
ENSBTAG00000009903	ANTXR1
ENSBTAG00000011911	ANXA13_2
ENSBTAG00000014448	AOX4
ENSBTAG00000015297	AP1AR
ENSBTAG00000015752	AP1S3
ENSBTAG00000016794	AP3B2
ENSBTAG00000017330	AP3S2
ENSBTAG00000019359	AP4S1
ENSBTAG00000024765	APAF1
ENSBTAG00000025634	APC
ENSBTAG00000026792	APH1A
ENSBTAG00000031582	APOBEC2
ENSBTAG00000039366	APOD
ENSBTAG00000039563	APOOL
EPHX4	AQP7
ERBB2	ARAP3
ERO1B	ARF1
ESPN	ARF4
EYA2	ARHGAP10
FAM241A	ARHGAP12
FCRL1	ARHGAP15
FCRL3	ARHGAP22
FCRL5	ARHGAP25
FCRLB	ARHGAP26
FFAR3	ARHGAP9
FITM2	ARHGEF26
FLT3LG	ARHGEF28
FSTL4	ARHGEF5
GALNT6	ARID1A
GDPD3	ARID1B
GH	ARIH1
GRHL3	ARIH2
GRIPAP1	ARL13B
GSTO2	ARL15
GTPBP2	ARL16
GUCY1B1	ARL6
GYPB	ARMC2
HAAO	ARMC9
HABP4	ARNT2
HAO1	ARNTL2
HBEGF	ARPC1A
HDAC9	ARSJ
HIF1A	ASB11
HLTF	ASB3
HMCN1	ASB7
HPCAL4	ASH1L
HPS5	ASH2L
HSF2	ASIC2
HVCN1	ASNS
IFITM10	ASPG
IGF2BP3	ASPH
IL24	ASPN
IL2RA	ASS1
INPP5B	ASXL3
IQCB1	ASZ1
IRF4	ATAD2B
ITGB7	ATE1
ITPR1	ATF6
ITPRIPL1	ATF7
IVNS1ABP	ATG10
JDP2	ATG2B
KCNC3	ATG4C
KCNMB3	ATG7
KCTD20	ATL2
KDELC2	ATP10A
KLHL14	ATP6AP1
KSR1	ATP6V1G3
KYNU	ATPAF1
LAPTM4B	ATR
LARP1B	ATRN
LGALS9	ATRX
LIMD1	ATXN2
LPGAT1	ATXN3
LRP8	ATXN7L1
LRRC8B	AUH
LRRK1	AVEN
LTB4R2	AXDND1
LY75	AZIN2
LY86	B3GAT2
MAL2	BABAM2
MED26	BACH2
MEF2C	BAG4
MEI1	BAIAP2L2
MIREG	BARHL1
MPP5	BBS9
MTR	BBX
MTSS1	BCAP29
MYO1E	BCAS3
NAPSA	BCAT1
NAV3	BCL11B
NDST1	BCL2
NEMP2	BDP1
NFKBID	BFSP1
NMNAT3	BLOC1S6
NOX1	BMP5
NPR1	BMPR1A
NRIP1	BMT2
OSBPL10	BOLA-DMA
OSBPL2	BORCS5
PIK3C2B	BRAF
PLCG2	BRAP
PLXDC1	BRCC3
POLE2	BRI3
POLI	BRI3BP
POLR3B	BRINP1
POU2AF1	BRINP3
POU2F2	BRIP1
PPIF	BRMS1L
PTPRE	BRWD1
PXDC1	BTBD11
R3HDM4	BTBD7
RTN4	C10H15orf41
RUNX1T1	C10orf76
SCGB1A1	C10orf90
SCN4A	C11orf42
SEC31A	C13H20orf196
SEL1L3	C13H20orf24
SERPINB9	C13H20orf85
SERPINI1	C13H20orf96
SGO1	C16H1orf100
SGPL1	C17H22orf39
SHANK3	C17orf80
SINHCAF	C18H16orf87
SIPA1L1	C1H3orf70
SLC9A7	C21H14orf28
SLC25A38	C23H6orf106
SLC35A2	C24H18orf25
SLC35D2	C24H18orf54
SLC39A10	C25H16orf54
ST6GAL1	C2CD3
ST8SIA1	C2CD5
STK36	C2H2orf76
STRBP	C2H2orf88
SWAP70	C3H1orf109
SYK	C3H1orf146
TAS2R40	C3H1orf87
TBC1D1	C4H7orf57
TBC1D8	C6H4orf17
TCAF2	C7
TCAM1	C7H19orf25
TCF4	C7H5orf24
TCTN1	C7H5orf46
TMEM243	C8H9orf135
TNFRSF21	C8H9orf152
TNR	C8H9orf85
TOR1AIP1	C8orf37
TPD52	C9orf84
TRAV18	CA6
TRIM2	CA8
TRIM26	CAAP1
WDR45	CABLES1
WNT7A	CABS1
WRN	CABYR
XKRX	CACNA1E
XPO5	CACNB1
YARS2	CACNG3
ZCCHC11	CACUL1
ZNF318	CADM1
ZNF367	CADM2
ZNHIT6	CALR3
	CAMKMT
	CARF
	CARNMT1
	CASD1
	CASK
	CASQ1
	CATSPER3
	CBFA2T2
	CBLB
	CCDC105
	CCDC126
	CCDC149
	CCDC173
	CCDC18
	CCDC197
	CCDC3
	CCDC30
	CCDC6
	CCDC7
	CCDC91
	CCDC92
	CCL16
	CCL28
	CCNC
	CCNE2
	CCNH
	CCNT2
	CCNYL1
	CCSAP
	CCSER1
	CCSER2
	CD28
	CD93
	CDC123
	CDC14A
	CDC27
	CDCP1
	CDH18
	CDH22
	CDH4
	CDHR2
	CDK13
	CDK17
	CDK5R1
	CDK6
	CDK7
	CDKAL1
	CDON
	CDYL
	CEACAM16
	CEBPE
	CENPJ
	CEP112
	CEP135
	CEP152
	CEP19
	CEP57L1
	CEP85L
	CEP89
	CEP97
	CEPT1
	CERS6
	CFDP1
	CHADL
	CHCHD6
	CHD1L
	CHIC1
	CHIC2
	CHM
	CHMP3
	CHN2
	CHPT1
	CHRNB2
	CHRNE
	CHST11
	CHTOP
	CIB4
	CKLF
	CLASP1
	CLASP2
	CLCA2
	CLEC16A
	CLMP
	CLN3
	CLNK
	CLSTN2
	CLYBL
	CMSS1
	CMYA5
	CNMD
	CNN3
	CNNM1
	CNNM2
	CNOT2
	CNOT4
	CNPY3
	CNST
	COCH
	COG3
	COG5
	COG7
	COL13A1
	COL4A3
	COL9A1
	COLEC12
	COLGALT2
	COP1
	COPS2_1
	COPS7A
	COPS8
	COQ10B
	COQ3
	COX4I2
	COX7A1
	CP
	CPB2
	CPEB3
	CPEB4
	CPNE3
	CPPED1
	CPSF6
	CREB1
	CREBRF
	CRIM1
	CRY1
	CSGALNACT1
	CSMD3_2
	CSN3
	CSNK1G1
	CSPG5
	CSTA
	CSTF3
	CTIF
	CTNNA3
	CUL2
	CUL3
	CWC27
	CXADR
	CXHXorf36
	CYB561D1
	CYP27C1
	CYP4F2_1
	CYP7A1
	DAPK1
	DAZAP2
	DAZL
	DBNL
	DCAF1
	DCAF6
	DCBLD2
	DCDC1
	DCLRE1C
	DCTN2
	DCUN1D1
	DCUN1D3
	DCUN1D5
	DDHD1
	DDX3Y
	DEFB1
	DENND1A
	DERL1
	DGKE
	DGUOK
	DHDDS
	DHDH
	DHTKD1
	DHX58
	DIAPH2
	DIP2B
	DIRC2
	DIS3L2
	DISP1
	DKK2
	DKK3
	DKKL1
	DLG1
	DNAAF1
	DNAAF4
	DNAH1
	DNAH9
	DNAJB14
	DNAJC1
	DNAJC15
	DNAJC2
	DNAJC25
	DNAJC7
	DNASE1L1
	DPP10
	DPP8
	DPT
	DPY19L4
	DRC7
	DROSHA
	DSG1
	DSTYK
	DUSP27
	DYM
	DYNC1LI2
	DZIP3
	ECI2
	EDA
	EDIL3
	EDN2
	EDRF1
	EED
	EEF1AKMT1
	EFCAB11
	EFCAB2
	EFCAB6
	EFCAB7
	EFEMP1
	EHBP1
	EHF
	EIF2B3
	EIF4G3
	ELK3
	ELMO1
	ELOVL7
	ELP2
	ELP4
	EML4
	EML5
	ENAH
	ENOX1
	ENSBTAG00000000195
	ENSBTAG00000000195
	ENSBTAG00000000573
	ENSBTAG00000000655
	ENSBTAG00000000682
	ENSBTAG00000001287
	ENSBTAG00000001486
	ENSBTAG00000001753
	ENSBTAG00000002076
	ENSBTAG00000002355
	ENSBTAG00000002550
	ENSBTAG00000002786
	ENSBTAG00000002851
	ENSBTAG00000003118
	ENSBTAG00000003676
	ENSBTAG00000003810
	ENSBTAG00000003892
	ENSBTAG00000004032
	ENSBTAG00000004267
	ENSBTAG00000004586
	ENSBTAG00000004713
	ENSBTAG00000005098
	ENSBTAG00000005143
	ENSBTAG00000005251
	ENSBTAG00000005997
	ENSBTAG00000006446
	ENSBTAG00000006878
	ENSBTAG00000007083
	ENSBTAG00000007321
	ENSBTAG00000007694
	ENSBTAG00000008193
	ENSBTAG00000008368
	ENSBTAG00000008426
	ENSBTAG00000009587
	ENSBTAG00000010573
	ENSBTAG00000011216
	ENSBTAG00000011427
	ENSBTAG00000012096
	ENSBTAG00000012357
	ENSBTAG00000012449
	ENSBTAG00000013198
	ENSBTAG00000013836
	ENSBTAG00000013920
	ENSBTAG00000014220
	ENSBTAG00000014365
	ENSBTAG00000015077
	ENSBTAG00000015330
	ENSBTAG00000016078
	ENSBTAG00000016554
	ENSBTAG00000016999
	ENSBTAG00000017031
	ENSBTAG00000017477
	ENSBTAG00000017595
	ENSBTAG00000017927
	ENSBTAG00000018009
	ENSBTAG00000018940
	ENSBTAG00000019087
	ENSBTAG00000019285
	ENSBTAG00000019339
	ENSBTAG00000019553
	ENSBTAG00000019642
	ENSBTAG00000019689
	ENSBTAG00000020155
	ENSBTAG00000020205
	ENSBTAG00000020279
	ENSBTAG00000020390
	ENSBTAG00000020514
	ENSBTAG00000020802
	ENSBTAG00000021011
	ENSBTAG00000021175
	ENSBTAG00000021235
	ENSBTAG00000021708
	ENSBTAG00000021882
	ENSBTAG00000021954
	ENSBTAG00000022762
	ENSBTAG00000022971
	ENSBTAG00000023163
	ENSBTAG00000023177
	ENSBTAG00000023216
	ENSBTAG00000023726
	ENSBTAG00000023846
	ENSBTAG00000023978
	ENSBTAG00000024206
	ENSBTAG00000024648
	ENSBTAG00000024657
	ENSBTAG00000024662
	ENSBTAG00000025021
	ENSBTAG00000025146
	ENSBTAG00000025379
	ENSBTAG00000025428
	ENSBTAG00000025920
	ENSBTAG00000026383
	ENSBTAG00000026732
	ENSBTAG00000026936
	ENSBTAG00000026953
	ENSBTAG00000027341
	ENSBTAG00000027610
	ENSBTAG00000027770
	ENSBTAG00000027832
	ENSBTAG00000030281
	ENSBTAG00000030494
	ENSBTAG00000030735
	ENSBTAG00000031071
	ENSBTAG00000031082
	ENSBTAG00000031236
	ENSBTAG00000031373
	ENSBTAG00000032057
	ENSBTAG00000032631
	ENSBTAG00000032859
	ENSBTAG00000033457
	ENSBTAG00000033759
	ENSBTAG00000033979
	ENSBTAG00000034433
	ENSBTAG00000034656
	ENSBTAG00000035709
	ENSBTAG00000036215
	ENSBTAG00000037424
	ENSBTAG00000037570
	ENSBTAG00000037660
	ENSBTAG00000037661
	ENSBTAG00000038020
	ENSBTAG00000038058
	ENSBTAG00000038088
	ENSBTAG00000038526
	ENSBTAG00000038616
	ENSBTAG00000038648
	ENSBTAG00000038655
	ENSBTAG00000038913
	ENSBTAG00000038926
	ENSBTAG00000039111
	ENSBTAG00000039326
	ENSBTAG00000039362
	ENSBTAG00000039486
	ENSBTAG00000039503
	ENSBTAG00000039768
	ENSBTAG00000040161
	ENSBTAG00000040387
	ENSBTAG00000040445
	ENSBTAG00000040597
	ENSBTAG00000045679
	ENSBTAG00000045914
	ENSBTAG00000046024
	ENSBTAG00000046123
	ENSBTAG00000046132
	ENSBTAG00000046259
	ENSBTAG00000046308
	ENSBTAG00000046362
	ENSBTAG00000046620
	ENSBTAG00000046633
	ENSBTAG00000046693
	ENSBTAG00000046807
	ENSBTAG00000046838
	ENSBTAG00000046855
	ENSBTAG00000046969
	ENSBTAG00000047004
	ENSBTAG00000047024
	ENSBTAG00000047343
	ENSBTAG00000047414
	ENSBTAG00000047461
	ENSBTAG00000047534
	ENSBTAG00000047575
	ENSBTAG00000047708
	ENSBTAG00000047959
	ENSBTAG00000047979
	ENSBTAG00000048007
	ENSBTAG00000048020
	ENSBTAG00000048057
	ENSBTAG00000048119
	ENSBTAG00000048153
	ENSBTAG00000048172
	ENSBTAG00000048225
	ENTPD1
	ENTPD4
	ENTPD7
	EPHA3
	EPHA4
	EPHB2
	EPHB3
	EPN3
	EPYC
	ERC1
	ERC2
	ERCC6
	ERCC8
	ERMP1
	ERP27
	ESR1
	ESYT2
	ETFBKMT
	ETV1
	EVA1C
	EVC
	EVI5
	EXD1
	EXD2
	EXOC1
	EXOC2
	EXOC4
	EXOC6
	EXOC6B
	EXPH5
	EXT1
	EXTL1
	EYA3
	FAF1
	FAF2
	FAIM
	FAM117B
	FAM120B
	FAM120C
	FAM124A
	FAM126B
	FAM168B
	FAM178B
	FAM187B
	FAM19A1
	FAM19A4
	FAM208A
	FAM222B
	FAM228A
	FAM46D
	FAM69A
	FAM91A1
	FANCC
	FANCL
	FAR1
	FARS2
	FASTKD1
	FAT2_1
	FBLN5
	FBN3
	FBP2
	FBXL12
	FBXL20
	FBXL22
	FBXL4
	FBXO11
	FBXO28
	FBXO33
	FBXO36
	FBXO42
	FBXO8
	FCHSD2
	FEM1B
	FER
	FGB
	FGD6
	FGF1
	FHL3
	FIG4
	FKBPL
	FKTN
	FLI1
	FLOT1
	FLT1
	FLT4
	FMNL1
	FMO4
	FMR1
	FNDC3A
	FNIP1
	FNTA
	FOXJ3
	FOXN3
	FOXO1
	FOXP1
	FOXP2
	FRMD4A
	FRMD5
	FRMPD3
	FRY
	FSD1L
	FSHR
	FSIP1
	FSTL1
	FTO
	FUT8
	FZD3
	FZD6
	G2E3
	GAB1
	GABARAP
	GABRA5
	GABRB1
	GABRG1
	GABRG2
	GABRP
	GALK2
	GALNT13
	GALNT16
	GALNT2
	GALNT7
	GAPVD1
	GARNL3
	GAS2
	GATB
	GBA
	GBA3
	GCC1
	GCFC2
	GCLC
	GDAP2
	GGPS1
	GGTA1
	GHRL
	GIGYF2
	GIMD1
	GINS2
	GIPC2
	GKAP1
	GLIPR1L1
	GLIPR1L2
	GLIPR2
	GLMN
	GLRA3
	GLRA4
	GLRB
	GLT8D2
	GLTPD2
	GMDS
	GML
	GNA13
	GNAO1
	GNAQ
	GNB5
	GNE
	GNG12
	GNPAT
	GNPDA2
	GPATCH2L
	GPATCH3
	GPATCH8
	GPBP1L1
	GPHN
	GPM6A
	GPR171
	GPR174
	GPR180
	GPR4
	GPR52
	GPR83
	GPSM2
	GPT
	GREB1L
	GRIA4
	GRK7
	GRM3
	GRM6
	GSK3A
	GSTCD
	GTDC1
	GTF2F2
	GTF3A
	GTPBP8
	GYPA
	GYS2
	HACD2
	HACE1
	HADH
	HAUS6
	HBS1L
	HDAC8
	HDGFL3
	HEATR5A
	HELB
	HEMGN
	HERC3
	HERC4
	HERC5
	HEXIM1
	HIBADH
	HIBCH
	HIPK1
	HIPK2
	HIST1H2BD
	HLCS
	HLF
	HMBOX1
	HOMEZ
	HOOK1
	HPGDS
	HS3ST2
	HS3ST3A1
	HS3ST3B1
	HSD11B1
	HSD17B14
	HSF5
	HSH2D
	HSPA12A
	HTR2A
	HTR7
	HYKK
	ICE2
	IER2
	IFI6
	IFT172
	IFT46
	IFT52
	IFT74
	IGF1
	IGFBP7
	IGFLR1
	IGSF5
	IKZF2
	IKZF5
	IL10RA
	IL12RB1
	IL12RB2
	IL20RA
	IL33
	IL6ST
	IMMP1L
	IMMP2L
	IMPG2
	INO80
	INPP4B
	INPP5D
	INSR
	INTS9
	IPPK
	IQCK
	IRF2BP2
	IRF3
	ITFG1
	ITGA2
	ITGA2B
	ITGB3BP
	ITGB8
	ITGBL1
	ITPR2
	JAZF1
	JMJD4
	JMJD6
	JMY
	KANK2
	KANSL1
	KAT6B
	KATNBL1
	KBTBD3
	KCNAB1
	KCNE2
	KCNF1
	KCNG3
	KCNJ3
	KCNK1
	KCNK6
	KCNMA1
	KCNMB4
	KCNQ3
	KCNT2
	KDELR3
	KDM4C
	KDM6A
	KIAA0391
	KIAA0586
	KIAA0753
	KIAA0825
	KIAA1217
	KIAA1468
	KIAA1958
	KIAA2012
	KIF16B
	KIF1BP
	KIF20B
	KIF26B
	KIF3A
	KIF5B
	KIFAP3
	KLF12
	KLF6
	KLF7
	KLF8
	KLHDC10
	KLHL2
	KLHL24
	KLHL28
	KLHL29
	KLHL32
	KLHL7
	KLK15
	KLRG2
	KMT2A
	KMT2C
	KPNA5
	KRIT1
	KRR1
	KRT89
	KSR2
	LAMB1
	LAMC3
	LAMTOR1
	LAMTOR2
	LANCL2
	LANCL3
	LARGE1
	LARP4
	LCLAT1
	LCORL
	LDAH
	LDB3
	LDHC
	LDLRAD3
	LEMD3
	LEXM
	LHCGR
	LIN52
	LIN54
	LIN9
	LIPC
	LMBR1
	LMO7
	LMOD3
	LONRF1
	LONRF2
	LPAR1
	LPAR2
	LPAR3
	LPCAT1
	LPP
	LRBA
	LRCH1
	LRCH3
	LRFN5
	LRIG2
	LRP12
	LRP6
	LRRC40
	LRRC58
	LRRC69
	LRRC77
	LRRC8D
	LRRFIP2
	LRRIQ3
	LURAP1L
	LYPD1
	LYRM4
	MACO1
	MAD2L1BP
	MAGI3
	MAGT1
	MALT1
	MAMDC2
	MAML2
	MAML3
	MAN1A2
	MAN2A1
	MAOB
	MAP2K4
	MAP2K5
	MAP3K13
	MAP4K1
	MAP7
	MAPK10
	MAPK8
	MAPKAP1
	MAPKAPK3
	MARK3
	MARS
	MAST1
	MAST4
	MBLAC1
	MBNL1
	MBNL2
	MBOAT1
	MBP
	MBTPS2
	MCC
	MCOLN1
	MCPH1
	MCU
	MDFIC
	MDH1B
	MDM4
	MED13L
	MED23
	MED27
	MEIS2
	MEMO1
	MEP1B
	MERTK
	METAP1D
	METTL15
	METTL16
	METTL25
	METTL8
	MEX3C
	MFAP3L
	MFSD6
	MFSD9
	MGAT4A
	MGC133619
	MGC137454
	MGC140080
	MGC152010
	MGLL
	MGST3
	MINDY2
	MISP3
	MKL2
	MKLN1
	MLANA
	MLF1
	MLH1
	MLLT10
	MLLT3
	MMP20
	MMP24
	MMS22L
	MNAT1
	MOB4
	MOSMO
	MPC1L
	MPP7
	MPV17
	MPZL1
	MRO
	MROH2A
	MRPL22
	MRPL42
	MRPS28
	MRPS6
	MRPS9
	MSANTD2
	MSC
	MSRA
	MTA3
	MTF2
	MTFR1
	MTG2
	MTIF3
	MTMR1
	MTMR10
	MTMR2
	MTMR3
	MTMR8
	MTMR9_2
	MTPAP
	MTTP
	MTUS2
	MTX2
	MTX3
	MYADM
	MYEF2
	MYH13
	MYO1F
	MYO3B
	MYO6
	MYOZ2
	MYRFL
	MYZAP
	N4BP2
	NAA16
	NAA25
	NAA30
	NADK2
	NAF1
	NAIF1
	NALCN
	NAPEPLD
	NARS2
	NBAS
	NBEA
	NBN
	NCBP1
	NCEH1
	NCK1
	NCOA2
	NDC1
	NDUFA4L2
	NDUFA9
	NDUFAF6
	NEK11
	NEK7
	NEO1
	NEUROG2
	NF1
	NF2
	NFATC2
	NFATC2IP
	NGEF
	NHLRC2
	NKAPL
	NKIRAS1
	NLK
	NLRP14
	NME7
	NME9
	NOCT
	NODAL
	NOX3
	NPAS2
	NPAS3
	NPC1L1
	NPHP3
	NPTXR
	NQO1
	NR1I2
	NR2C1
	NR3C2
	NRBP1
	NRF1
	NRG1
	NRG2
	NRK
	NRL
	NSF
	NSMCE2
	NSUN4
	NT5C1A
	NTSR1
	NUBPL
	NUDCD2
	NUDT10
	NUMB
	NUP214
	NUP35
	NUP54
	NUPL2
	NUPR1
	NXPE4
	NXPH2
	NYAP2
	OCRL
	ODF2L
	ODR4
	OFD1
	OGT
	OLA1
	OLFML1
	OR52W1
	OR6J1
	OSMR
	OTC
	OTOG
	OTOL1
	OTUD4
	OTUD7A
	OTULIN
	OXNAD1
	P3H2
	P4HA3
	PALLD
	PAN3
	PANK1
	PANK3
	PANX1
	PAPPA2
	PAQR5
	PARL
	PARP8
	PAX1
	PBX3
	PBXIP1
	PCBP3
	PCCA
	PCDH15
	PCNX1
	PCNX2
	PCSK1
	PCSK2
	PDE11A
	PDE3B
	PDE6A
	PDE6C
	PDE6D
	PDGFD
	PDGFRL
	PDPN
	PDS5B
	PDSS2
	PDZD8
	PELI2
	PEX1
	PEX13
	PEX14
	PEX7
	PGD
	PGLYRP2
	PGM2L1
	PGPEP1
	PHACTR3
	PHF20
	PHF20L1
	PHF6
	PHF7
	PHKB
	PHKG2
	PHLPP1
	PHTF1
	PHTF2
	PHYHIPL
	PI15
	PI4K2B
	PIAS1
	PIAS3
	PID1
	PIGG
	PIGH
	PIGN
	PIGU
	PIGV
	PIK3C3
	PIK3R3
	PINX1
	PIP5K1B
	PITX3
	PIWIL1
	PIWIL3
	PKHD1
	PKM
	PKP2
	PLA1A
	PLA2G12B
	PLA2R1
	PLAC1
	PLAC8L1
	PLAC9
	PLCB1
	PLCL1
	PLCXD3
	PLIN5
	PLLP
	PLPP1
	PLPP4
	PLSCR1
	PLXDC2
	PMEL
	PMP22
	PMS1
	PODN
	POF1B
	POGZ
	POLK
	POLQ
	POLR3G
	POLR3GL
	PON3
	POU2F1
	PPARG
	PPFIA2
	PPFIBP2
	PPHLN1
	PPIL4
	PPM1B
	PPM1D
	PPM1H
	PPM1L
	PPP1R14C
	PPP2R2A
	PPP2R2B
	PPP2R5C
	PPP2R5E
	PPP3CA
	PPP3R1
	PPP6R3
	PRC1
	PRDM10
	PRDM5
	PREB
	PREX2
	PRIM2
	PRIMA1
	PRKAA2
	PRKAB2
	PRKCE
	PRKG2
	PROCR
	PRODH2
	PRP6
	PRPF38A
	PRSS12
	PRSS23
	PRSS38
	PRSS55
	PSMD9
	PSPC1
	PSPH
	PSTK
	PTBP2
	PTEN
	PTP4A1
	PTPA
	PTPN3
	PTPN6
	PTPRQ
	PTPRT
	PUM1
	PUM2
	PWWP2A
	QRICH2
	QRSL1
	R3HDM1
	RAB11FIP2
	RAB1B
	RAB2A
	RAB3C
	RAB5A
	RAB5C
	RABGAP1L
	RAD18
	RAD21L1
	RAD51B
	RAE1
	RALGAPA1
	RALGPS2
	RAPGEF4
	RARRES2
	RARS2
	RASA1
	RASA2
	RASAL2
	RASGEF1C
	RASGRF1
	RASSF9
	RBM12
	RBM15
	RBM18
	RBM25
	RBM34
	RBM41
	RBM5
	RBM6
	RBMS2
	RBPJ
	RCBTB1
	RCOR1
	RCSD1
	REEP1
	REEP3
	REG4
	RELA
	RELL1
	REPS2
	RERE
	RERG
	RETREG1
	RETREG3
	RETSAT
	REV1
	REV3L
	RF00231
	RF00309
	RF00416_5
	RF00548_1
	RF00561_7
	RF01233_7
	RFX2
	RFX3
	RFX7
	RGL3
	RGS5
	RHBDD3
	RHBG
	RHCG
	RHEB
	RIC8B
	RIMS4
	RIPOR3
	RLBP1
	RNASE10
	RNASE4
	RNASEH1
	RNASEK
	RNF115
	RNF121
	RNF125
	RNF13
	RNF130
	RNF138
	RNF145
	RNF169
	RNF175
	RNF180
	RNF216
	RNGTT
	ROBO2
	ROPN1L
	ROR2
	RORA
	ROS1
	RPAP2
	RPE65
	RPGRIP1L
	RPS6KA3
	RPS6KA5
	RPTOR
	RRAS2
	RRM2B
	RRP1B
	RSBN1L
	RSF1
	RSPH6A
	RTN4IP1
	RUFY3
	RUNDC3B
	RUNX2
	RXRG
	RYBP
	SACM1L
	SACS
	SAMD11
	SAMD15
	SAMD8
	SARNP
	SASS6
	SBSPON
	SC5D
	SCAPER
	SCD5
	SCLT1
	SCLY
	SCN1A
	SCN8A
	SCNN1G
	SCYL3
	SDCCAG8
	SDHAF3
	SEC22A
	SEC61A2
	SEL1L2
	SELENOI
	SELENOM
	SEMA3D
	SEMA3E
	SEMA6D
	SENP5
	SENP6
	SENP7
	SEPSECS
	SERGEF
	SERINC1
	SERINC5
	SERPINA6
	SERPINB1
	SERPINF1
	SERTAD1
	SERTAD3
	SERTAD4
	SESN1
	SETBP1
	SETD3
	SETDB2
	SETX
	SF3B1
	SFPQ
	SFR1
	SFT2D2
	SGCG
	SGPP2
	SH3D19
	SH3RF3
	SHC3
	SHISAL2B
	SHMT1
	SHPRH
	SHQ1
	SIL1
	SIPA1L2
	SIRT1
	SKAP1
	SKOR1
	SKP2
	SLC10A1
	SLC10A7
	SLC12A2
	SLC12A8
	SLC15A4
	SLC16A4
	SLC16A7
	SLC17A3
	SLC17A4
	SLC18A1
	SLC22A10
	SLC23A1
	SLC23A2
	SLC24A1
	SLC24A2
	SLC24A5
	SLC25A13
	SLC25A15
	SLC25A17
	SLC25A27
	SLC25A30
	SLC25A36
	SLC2A13
	SLC2A2
	SLC30A9
	SLC33A1
	SLC34A2
	SLC35A1
	SLC35A3
	SLC35D1
	SLC36A3
	SLC38A8
	SLC38A9
	SLC39A11
	SLC41A2
	SLC45A2
	SLC4A1
	SLC4A4
	SLC4A7
	SLC5A9
	SLC6A11
	SLC6A20
	SLC8A1
	SLC9A8
	SLC9A9
	SLCO5A1
	SLF2
	SLIT2
	SLIT3
	SLX4IP
	SMAD4
	SMAD6
	SMAP1
	SMYD2
	SMYD3
	SNAP47
	SNAPC3
	SNED1
	SNRNP35
	SNTB1
	SNX1
	SNX16
	SNX20
	SNX24
	SNX27
	SNX29
	SOAT1
	SOCS5
	SORBS1
	SORCS3
	SORD
	SOS2
	SPACA9
	SPAG6
	SPAM1
	SPAST
	SPATA5
	SPATA7
	SPATC1L
	SPDYA
	SPG11
	SPHK2
	SPON1
	SPOP
	SPP2
	SPRED1
	SPTBN2
	SPTLC1
	SPTSSA
	SQSTM1
	SREK1IP1
	SRP19
	SRPX
	SRSF11
	SRSF12
	SSBP2
	SSC4D
	ST6GALNAC5
	ST8SIA4
	STAC
	STAG1
	STAM
	STIM1
	STIM2
	STK3
	STK35
	STK39
	STRADA
	STRN3
	STX11
	STX18
	STX1B
	STX4
	STX8
	STXBP5
	SUGCT
	SULF2
	SUPT3H
	SUV39H2
	SUZ12
	SYCE1
	SYCP1
	SYNC
	SYNDIG1
	SYNJ2BP
	SYNPR
	TACC2
	TACR1
	TAF3
	TAF4B
	TAMM41
	TANC1
	TANGO6
	TANK
	TAOK2
	TAS2R42
	TASP1
	TAX1BP3
	TBATA
	TBC1D13
	TBC1D15
	TBC1D16
	TBC1D22A
	TBC1D5
	TBC1D7
	TBCK
	TBPL1
	TBX15
	TBX20
	TCEA3
	TCERG1
	TCF12
	TCF7L2
	TDRD3
	TDRD5
	TEAD4
	TERB1
	TESK2
	TEX10
	TEX29
	TFG
	TGDS
	TGFB1I1
	TGFBR3
	TGIF2
	THADA
	THAP12
	THAP2
	THAP6
	THOC2
	THOC5
	THRB
	TIPRL
	TLE4
	TLK2
	TLL1
	TM2D1
	TM4SF20
	TM4SF4
	TMA16
	TMCO5B
	TMEM106B
	TMEM131L
	TMEM135
	TMEM161B
	TMEM163
	TMEM184C
	TMEM192
	TMEM219
	TMEM220
	TMEM236
	TMEM245
	TMEM260
	TMEM266
	TMEM38B
	TMEM39A
	TMEM45A
	TMEM45B
	TMEM52B
	TMEM62
	TMEM64
	TMEM68
	TMEM87B
	TMPRSS13
	TMTC3
	TMX3
	TNFRSF11A
	TNFSF12
	TNIK
	TNIP3
	TNKS
	TNRC6B
	TOX
	TPK1
	TPRG1
	TPST1
	TRAF5
	TRAPPC9
	TREML2
	TRIM33
	TRIM36
	TRIM37
	TRIM41
	TRIM42
	TRIM44
	TRMT10A
	TRMT11
	TRMT13
	TRPC7
	TRPM3
	TRPM5
	TRPM7
	TRPS1
	TRUB1
	TSG101
	TSGA10
	TSPAN12
	TSPAN13
	TSPAN14
	TSPAN18
	TSPAN5
	TSPEAR
	TSSK4
	TSTD1
	TSTD2
	TTC17
	TTC19
	TTC23
	TTC29
	TTC36
	TTC4
	TTLL5
	TTPAL
	TUBGCP5
	TWF1
	TWIST2
	TXLNB
	TXLNG
	TXNDC11
	TXNDC15
	TXNDC8
	TXNIP
	TXNL1
	TYR
	TYW1
	TYW5
	UACA
	UBA5
	UBA6
	UBAC2
	UBAP2
	UBE2D1
	UBE2D4
	UBE2K
	UBE2W
	UBE3C
	UBE3D
	UBE4B
	UBL7
	UBP1
	UBR3
	UBTD1
	UBTD2
	UCK2
	UCP2
	UFSP2
	UGGT2
	UGT1A1
	UGT3A2
	UHRF2
	UIMC1
	UNC119B
	UNC5D
	UNC79
	UPF2
	UQCC1
	URI1
	USF1
	USP13
	USP35
	USP40
	USP45
	USP49
	USP50
	UTP6
	UVRAG
	VASP
	VEPH1
	VEZF1
	VIL1
	VIT
	VOPP1
	VPS4A
	VPS50
	VPS54
	VPS8
	VRK2
	VWA2
	VWA8
	WARS2
	WASL
	WDFY2
	WDPCP
	WDR20
	WDR41
	WDR47
	WDR66
	WDR7
	WDR70
	WDR78
	WDR89
	WFDC5
	WHAMM
	WTAP
	WWC3
	WWOX
	XG
	XPNPEP3
	XPO4
	XPR1
	XRCC4
	XXYLT1
	XYLT1
	YAF2
	YES1
	YIPF6
	YTHDC2
	YTHDF3
	YWHAZ
	YY1
	ZAR1L
	ZBTB10
	ZBTB11
	ZBTB16
	ZBTB20
	ZBTB25
	ZBTB49
	ZC3H8
	ZCCHC13
	ZCCHC4
	ZCCHC7
	ZDHHC17
	ZDHHC19
	ZDHHC21
	ZDHHC22
	ZDHHC9
	ZEB1
	ZFAND3
	ZFAND6
	ZFC3H1
	ZFHX4
	ZFP62
	ZKSCAN8
	ZMYM1
	ZMYM4
	ZMYM6
	ZNF169
	ZNF197
	ZNF248
	ZNF268_1
	ZNF398
	ZNF420
	ZNF423
	ZNF438
	ZNF451
	ZNF558
	ZNF609
	ZNF618
	ZNF644
	ZNF654
	ZNF699
	ZNF804B
	ZNF827
	ZNF829
	ZNRF1
	ZNRF2
	ZPBP
	ZRANB3
	ZSWIM1
	ZSWIM6
	ZZZ3

## Sheet: Table S5
Supplementary Table S5. Network of the 236 enes in Yellow-green module
SourceNode	toNode	weight	direction
ABCB7	ABRAXAS1	0.0267738	undirected
ABCB7	ACR	0.0290128	undirected
ABCB7	ADAM9	0.0824392	undirected
ABCB7	ADGRF1	0.0207944	undirected
ABCB7	ADORA2B	0.0211321	undirected
ABCB7	AHI1	0.0687604	undirected
ABCB7	ARG1	0.0401109	undirected
ABCB7	ARHGAP24	0.031891	undirected
ABCB7	ARL5C	0.020704	undirected
ABCB7	ARR3	0.0278157	undirected
ABCB7	ARRB2	0.0680498	undirected
ABCB7	B3GALT5	0.0316497	undirected
ABCB7	B4GALT6	0.0573216	undirected
ABCB7	BCAR3	0.0226727	undirected
ABCB7	BCL11A	0.0704052	undirected
ABCB7	BICD1	0.0342288	undirected
ABCB7	BLNK	0.0554788	undirected
ABCB7	BRDT_1	0.0467597	undirected
ABCB7	BRDT_2	0.0414125	undirected
ABCB7	BSND	0.0500063	undirected
ABCB7	BTBD9	0.0577181	undirected
ABCB7	CAMK2D	0.107225	undirected
ABCB7	CCDC68	0.0201057	undirected
ABCB7	CCNE1	0.0601257	undirected
ABCB7	CD22	0.0236061	undirected
ABCB7	CD83	0.0347777	undirected
ABCB7	CDK19	0.0738121	undirected
ABCB7	CELA1	0.0334788	undirected
ABCB7	CERS1	0.0244654	undirected
ABCB7	CERS4	0.0310008	undirected
ABCB7	CHD7	0.0228271	undirected
ABCB7	CHML	0.0408994	undirected
ABCB7	CHST7	0.0502296	undirected
ABCB7	CITED2	0.0396951	undirected
ABCB7	CLGN	0.0551637	undirected
ABCB7	CMTM8	0.0313195	undirected
ABCB7	CR2	0.0481098	undirected
ABCB7	DDX10	0.0384077	undirected
ABCB7	DENND4A	0.0515779	undirected
ABCB7	DENND5B	0.0856187	undirected
ABCB7	DEPDC5	0.0211708	undirected
ABCB7	DEXI	0.0391968	undirected
ABCB7	DHX29	0.0359859	undirected
ABCB7	DIRAS2	0.0333183	undirected
ABCB7	DNAH7	0.0386855	undirected
ABCB7	DNMBP	0.0309231	undirected
ABCB7	DNMT3B	0.037759	undirected
ABCB7	DSB	0.0218864	undirected
ABCB7	DTNB	0.0207064	undirected
ABCB7	DUSP10	0.0234449	undirected
ABCB7	DUSP5	0.0627834	undirected
ABCB7	EAF2	0.0273553	undirected
ABCB7	EBF1	0.0778618	undirected
ABCB7	EMP1	0.0221022	undirected
ABCB7	ENAM	0.067791	undirected
ABCB7	ENSBTAG00000005501	0.068344	undirected
ABCB7	ENSBTAG00000009664	0.0220129	undirected
ABCB7	ENSBTAG00000009903	0.0702293	undirected
ABCB7	ENSBTAG00000011911	0.020229	undirected
ABCB7	ENSBTAG00000014448	0.105234	undirected
ABCB7	ENSBTAG00000015297	0.0362768	undirected
ABCB7	ENSBTAG00000019359	0.0303726	undirected
ABCB7	ENSBTAG00000024765	0.0224424	undirected
ABCB7	ENSBTAG00000026792	0.0498539	undirected
ABCB7	ENSBTAG00000031582	0.0251271	undirected
ABCB7	ENSBTAG00000031828	0.0259794	undirected
ABCB7	ENSBTAG00000031845	0.0320692	undirected
ABCB7	ENSBTAG00000035572	0.0438622	undirected
ABCB7	ENSBTAG00000046555	0.0203166	undirected
ABCB7	ENSBTAG00000048213	0.0447563	undirected
ABCB7	EPHX4	0.0721838	undirected
ABCB7	ERO1B	0.0609339	undirected
ABCB7	ESPN	0.0318977	undirected
ABCB7	FAM241A	0.0941557	undirected
ABCB7	FCRL1	0.0643975	undirected
ABCB7	FCRL3	0.0389771	undirected
ABCB7	FCRL5	0.0449477	undirected
ABCB7	FCRLB	0.0288078	undirected
ABCB7	FLT3LG	0.0464013	undirected
ABCB7	GALNT6	0.031219	undirected
ABCB7	GH	0.029432	undirected
ABCB7	GUCY1B1	0.0205902	undirected
ABCB7	GYPB	0.0606733	undirected
ABCB7	HABP4	0.0438104	undirected
ABCB7	HAO1	0.0360232	undirected
ABCB7	HBEGF	0.0239935	undirected
ABCB7	HDAC9	0.0766568	undirected
ABCB7	HIF1A	0.0490048	undirected
ABCB7	HLTF	0.0305483	undirected
ABCB7	HSF2	0.0507528	undirected
ABCB7	HVCN1	0.0235506	undirected
ABCB7	IFITM10	0.0211594	undirected
ABCB7	IGF2BP3	0.0733293	undirected
ABCB7	IL24	0.0379461	undirected
ABCB7	IQCB1	0.04457	undirected
ABCB7	ITGB7	0.0255598	undirected
ABCB7	ITPR1	0.0512811	undirected
ABCB7	ITPRIPL1	0.0262449	undirected
ABCB7	KCNC3	0.0352423	undirected
ABCB7	KCNMB3	0.0489747	undirected
ABCB7	KCTD20	0.0567359	undirected
ABCB7	KDELC2	0.0235089	undirected
ABCB7	KLHL14	0.0819786	undirected
ABCB7	KSR1	0.0357364	undirected
ABCB7	KYNU	0.026417	undirected
ABCB7	LARP1B	0.0588229	undirected
ABCB7	LGALS9	0.0599111	undirected
ABCB7	LIMD1	0.0502073	undirected
ABCB7	LPGAT1	0.0449564	undirected
ABCB7	LRP8	0.0243444	undirected
ABCB7	LRRC8B	0.0346549	undirected
ABCB7	LTB4R2	0.0304133	undirected
ABCB7	LY75	0.0617107	undirected
ABCB7	MAN2B1	0.052521	undirected
ABCB7	MANSC4	0.0633006	undirected
ABCB7	2024-03-01	0.073795	undirected
ABCB7	MEF2C	0.0703747	undirected
ABCB7	MEI1	0.02274	undirected
ABCB7	MPP5	0.0655518	undirected
ABCB7	MPP6	0.0545921	undirected
ABCB7	MREG	0.0304705	undirected
ABCB7	MRPS35	0.0310493	undirected
ABCB7	MSH3	0.0890852	undirected
ABCB7	MTR	0.0765222	undirected
ABCB7	MTSS1	0.0641053	undirected
ABCB7	MYO1E	0.0743354	undirected
ABCB7	NAV3	0.0699853	undirected
ABCB7	NEMP2	0.0911157	undirected
ABCB7	NFKBID	0.0218011	undirected
ABCB7	NOX1	0.0530517	undirected
ABCB7	OSBPL10	0.0338023	undirected
ABCB7	OSBPL2	0.0251635	undirected
ABCB7	PAX5	0.0525566	undirected
ABCB7	PCED1B	0.0219108	undirected
ABCB7	PECAM1	0.021419	undirected
ABCB7	PERP	0.0292698	undirected
ABCB7	PHF12	0.0302791	undirected
ABCB7	PIK3C2B	0.0312411	undirected
ABCB7	PLCG2	0.0486779	undirected
ABCB7	PLEKHA2	0.0441913	undirected
ABCB7	PLEKHA5	0.0370819	undirected
ABCB7	PLXDC1	0.0214917	undirected
ABCB7	POLE2	0.0235661	undirected
ABCB7	POLR3B	0.0518854	undirected
ABCB7	POU2AF1	0.0273989	undirected
ABCB7	PPIF	0.0217476	undirected
ABCB7	PRKAR2A	0.0426115	undirected
ABCB7	PRMT3	0.0973144	undirected
ABCB7	PROX1	0.0732073	undirected
ABCB7	PTPRE	0.0282101	undirected
ABCB7	R3HDM4	0.0234693	undirected
ABCB7	RAB39A	0.0811075	undirected
ABCB7	RAP1GDS1	0.12087	undirected
ABCB7	RAPGEF5	0.0681013	undirected
ABCB7	RASGRP3	0.0544304	undirected
ABCB7	RDX	0.0841956	undirected
ABCB7	RF00401_1	0.024301	undirected
ABCB7	RTN4	0.0647357	undirected
ABCB7	RUNX1T1	0.0877563	undirected
ABCB7	SERPINI1	0.0619023	undirected
ABCB7	SINHCAF	0.0336764	undirected
ABCB7	SIPA1L1	0.0365454	undirected
ABCB7	SLC25A38	0.0259224	undirected
ABCB7	SLC35D2	0.0799727	undirected
ABCB7	SLC39A10	0.0667574	undirected
ABCB7	SMAGP	0.036541	undirected
ABCB7	SNAPC1	0.0295546	undirected
ABCB7	SNX25	0.0448318	undirected
ABCB7	SOX5	0.0559619	undirected
ABCB7	SPATS2	0.0596988	undirected
ABCB7	SPRYD7	0.0727176	undirected
ABCB7	SRBD1	0.0566299	undirected
ABCB7	ST8SIA1	0.0524989	undirected
ABCB7	STRBP	0.0372643	undirected
ABCB7	SWAP70	0.025453	undirected
ABCB7	SYK	0.0449845	undirected
ABCB7	TBC1D1	0.0479104	undirected
ABCB7	TCF4	0.081987	undirected
ABCB7	TCTN1	0.032874	undirected
ABCB7	TMEM243	0.051199	undirected
ABCB7	TNR	0.0342712	undirected
ABCB7	TOR1AIP1	0.0972001	undirected
ABCB7	TPD52	0.0816938	undirected
ABCB7	TRIM2	0.0324163	undirected
ABCB7	UBE2E2	0.0511378	undirected
ABCB7	USP10	0.0229421	undirected
ABCB7	USP12	0.0765916	undirected
ABCB7	USP6NL	0.0625112	undirected
ABCB7	UTP15	0.0201521	undirected
ABCB7	VANGL1	0.0318521	undirected
ABCB7	WDFY4	0.0329814	undirected
ABCB7	WDR45	0.0803807	undirected
ABCB7	WNT7A	0.0510291	undirected
ABCB7	WRN	0.134293	undirected
ABCB7	XKRX	0.0372619	undirected
ABCB7	XPO5	0.0426104	undirected
ABCB7	YARS2	0.0354845	undirected
ABCB7	ZCCHC11	0.0945804	undirected
ABCB7	ZCCHC24	0.0524978	undirected
ABCB7	ZNF106	0.0319764	undirected
ABCB7	ZNF318	0.0362448	undirected
ABCB7	ZNF367	0.0903372	undirected
ABCB7	ZNF608	0.0559938	undirected
ABCB7	ZNF831	0.0837744	undirected
ABCB7	ZNHIT6	0.0928527	undirected
ABCC10	ACR	0.0280803	undirected
ABCC10	ADAM9	0.0992485	undirected
ABCC10	ADHFE1	0.0233579	undirected
ABCC10	ADORA2B	0.0261588	undirected
ABCC10	AHI1	0.0638286	undirected
ABCC10	ARG1	0.0272417	undirected
ABCC10	ARHGAP24	0.0226381	undirected
ABCC10	ARL5C	0.0276376	undirected
ABCC10	ARR3	0.0355855	undirected
ABCC10	ARRB2	0.0569253	undirected
ABCC10	B3GALT5	0.0475515	undirected
ABCC10	B4GALT6	0.0621801	undirected
ABCC10	BCL11A	0.0784844	undirected
ABCC10	BEND4	0.026995	undirected
ABCC10	BICD1	0.0318363	undirected
ABCC10	BLNK	0.0641061	undirected
ABCC10	BRDT_1	0.0561906	undirected
ABCC10	BRDT_2	0.04514	undirected
ABCC10	BSND	0.059448	undirected
ABCC10	BTBD9	0.0415903	undirected
ABCC10	CAMK2D	0.114528	undirected
ABCC10	CBFA2T3	0.0290587	undirected
ABCC10	CCDC102A	0.020795	undirected
ABCC10	CCDC68	0.0251843	undirected
ABCC10	CCNE1	0.0507595	undirected
ABCC10	CD22	0.031343	undirected
ABCC10	CD38	0.0374337	undirected
ABCC10	CD83	0.0440599	undirected
ABCC10	CDK19	0.0864047	undirected
ABCC10	CELA1	0.0312533	undirected
ABCC10	CERS1	0.0405555	undirected
ABCC10	CERS4	0.0448334	undirected
ABCC10	CHD7	0.0348384	undirected
ABCC10	CHML	0.05514	undirected
ABCC10	CHST7	0.0307116	undirected
ABCC10	CIITA	0.0395825	undirected
ABCC10	CITED2	0.0489518	undirected
ABCC10	CLCN4	0.0209199	undirected
ABCC10	CLGN	0.0620516	undirected
ABCC10	CMTM8	0.030035	undirected
ABCC10	COL5A1	0.0264263	undirected
ABCC10	CR2	0.0397194	undirected
ABCC10	DDX10	0.0244065	undirected
ABCC10	DENND4A	0.0385947	undirected
ABCC10	DENND5B	0.10277	undirected
ABCC10	DEPDC5	0.0553687	undirected
ABCC10	DEXI	0.0540791	undirected
ABCC10	DIRAS2	0.0426933	undirected
ABCC10	DNAH7	0.0372865	undirected
ABCC10	DNMBP	0.0252718	undirected
ABCC10	DNMT3B	0.0503984	undirected
ABCC10	DNTTIP1	0.0333288	undirected
ABCC10	DOCK9	0.0326719	undirected
ABCC10	DSB	0.0318819	undirected
ABCC10	DTNBP1	0.0209132	undirected
ABCC10	DUSP5	0.0584912	undirected
ABCC10	EBF1	0.0900673	undirected
ABCC10	ENAM	0.0700834	undirected
ABCC10	ENSBTAG00000005501	0.0797858	undirected
ABCC10	ENSBTAG00000009079	0.0203569	undirected
ABCC10	ENSBTAG00000009664	0.0297305	undirected
ABCC10	ENSBTAG00000009903	0.107915	undirected
ABCC10	ENSBTAG00000014448	0.105339	undirected
ABCC10	ENSBTAG00000015297	0.0282424	undirected
ABCC10	ENSBTAG00000015752	0.0217531	undirected
ABCC10	ENSBTAG00000019359	0.0444482	undirected
ABCC10	ENSBTAG00000025634	0.0236111	undirected
ABCC10	ENSBTAG00000026792	0.0528724	undirected
ABCC10	ENSBTAG00000031828	0.0231365	undirected
ABCC10	ENSBTAG00000035572	0.0314221	undirected
ABCC10	ENSBTAG00000039341	0.0246062	undirected
ABCC10	ENSBTAG00000048213	0.0461088	undirected
ABCC10	EPHX4	0.0764143	undirected
ABCC10	ERBB2	0.0311968	undirected
ABCC10	ERO1B	0.0529328	undirected
ABCC10	ESPN	0.0304405	undirected
ABCC10	EYA2	0.0219681	undirected
ABCC10	FAM241A	0.0615741	undirected
ABCC10	FCRL1	0.0777733	undirected
ABCC10	FCRL3	0.0399652	undirected
ABCC10	FCRL5	0.0429196	undirected
ABCC10	FCRLB	0.0352597	undirected
ABCC10	FFAR3	0.026914	undirected
ABCC10	FLT3LG	0.0319081	undirected
ABCC10	GALNT6	0.0392532	undirected
ABCC10	GTPBP2	0.02204	undirected
ABCC10	GUCY1B1	0.059319	undirected
ABCC10	GYPB	0.036626	undirected
ABCC10	HABP4	0.0298932	undirected
ABCC10	HAO1	0.0447751	undirected
ABCC10	HDAC9	0.0628128	undirected
ABCC10	HIF1A	0.0356145	undirected
ABCC10	HMCN1	0.0245899	undirected
ABCC10	HPCAL4	0.0208874	undirected
ABCC10	HSF2	0.0236218	undirected
ABCC10	HVCN1	0.034562	undirected
ABCC10	IGF2BP3	0.0544811	undirected
ABCC10	IL24	0.0222061	undirected
ABCC10	IL2RA	0.0284353	undirected
ABCC10	IQCB1	0.0394955	undirected
ABCC10	IRF4	0.0253345	undirected
ABCC10	ITGB7	0.0249768	undirected
ABCC10	ITPR1	0.0774561	undirected
ABCC10	ITPRIPL1	0.0223788	undirected
ABCC10	IVNS1ABP	0.0236279	undirected
ABCC10	JDP2	0.0227527	undirected
ABCC10	KCNC3	0.0751429	undirected
ABCC10	KCNMB3	0.051514	undirected
ABCC10	KCTD20	0.0268289	undirected
ABCC10	KDELC2	0.0302131	undirected
ABCC10	KLHL14	0.1073	undirected
ABCC10	KSR1	0.0910164	undirected
ABCC10	KYNU	0.038119	undirected
ABCC10	LARP1B	0.0589607	undirected
ABCC10	LGALS9	0.0318239	undirected
ABCC10	LIMD1	0.080767	undirected
ABCC10	LPGAT1	0.030716	undirected
ABCC10	LRP8	0.0232005	undirected
ABCC10	LRRC8B	0.0348482	undirected
ABCC10	LRRK1	0.0361591	undirected
ABCC10	LY75	0.0501968	undirected
ABCC10	MAN2B1	0.0588082	undirected
ABCC10	MANSC4	0.035673	undirected
ABCC10	2024-03-01	0.0943696	undirected
ABCC10	MEF2C	0.0743362	undirected
ABCC10	MEI1	0.040051	undirected
ABCC10	MPP5	0.0416868	undirected
ABCC10	MPP6	0.0670094	undirected
ABCC10	MREG	0.0455307	undirected
ABCC10	MSH3	0.0698334	undirected
ABCC10	MTR	0.0736146	undirected
ABCC10	MTSS1	0.0644104	undirected
ABCC10	MYO1E	0.0662669	undirected
ABCC10	NAV3	0.100625	undirected
ABCC10	NEMP2	0.130611	undirected
ABCC10	NMNAT3	0.0299557	undirected
ABCC10	NOX1	0.0847689	undirected
ABCC10	NRIP1	0.0266813	undirected
ABCC10	OSBPL10	0.0486239	undirected
ABCC10	PALM	0.022327	undirected
ABCC10	PAX5	0.0929155	undirected
ABCC10	PIK3C2B	0.0583293	undirected
ABCC10	PLCG2	0.0817718	undirected
ABCC10	PLEKHA2	0.0892459	undirected
ABCC10	PLEKHA5	0.0304662	undirected
ABCC10	PLEKHD1	0.0332424	undirected
ABCC10	PLXDC1	0.0244105	undirected
ABCC10	POLI	0.0276915	undirected
ABCC10	POLR3B	0.0463038	undirected
ABCC10	POU2AF1	0.0282622	undirected
ABCC10	POU2F2	0.0468151	undirected
ABCC10	PPIF	0.025915	undirected
ABCC10	PPP1R13B	0.040542	undirected
ABCC10	PRAG1	0.0294957	undirected
ABCC10	PRKAR2A	0.0298392	undirected
ABCC10	PRKD2	0.0249353	undirected
ABCC10	PRMT3	0.0809572	undirected
ABCC10	PROX1	0.103711	undirected
ABCC10	RAB39A	0.105191	undirected
ABCC10	RAP1GDS1	0.084794	undirected
ABCC10	RAPGEF5	0.0776083	undirected
ABCC10	RASGRP3	0.0547471	undirected
ABCC10	RDX	0.0795265	undirected
ABCC10	RTN4	0.0330129	undirected
ABCC10	RUNX1T1	0.0960307	undirected
ABCC10	SCN4A	0.0234368	undirected
ABCC10	SERPINI1	0.0385667	undirected
ABCC10	SGPL1	0.027887	undirected
ABCC10	SIPA1L1	0.0412051	undirected
ABCC10	SLC35D2	0.0782133	undirected
ABCC10	SLC39A10	0.0453741	undirected
ABCC10	SLC43A2	0.0383526	undirected
ABCC10	SLC7A1	0.0405735	undirected
ABCC10	SMAGP	0.0338248	undirected
ABCC10	SNX25	0.048466	undirected
ABCC10	SOX5	0.0417724	undirected
ABCC10	SPATS2	0.0455423	undirected
ABCC10	SPRYD7	0.05808	undirected
ABCC10	SRBD1	0.0224903	undirected
ABCC10	ST8SIA1	0.0492235	undirected
ABCC10	STRBP	0.0217013	undirected
ABCC10	SWAP70	0.0253937	undirected
ABCC10	SYK	0.0697518	undirected
ABCC10	TAS2R40	0.0319625	undirected
ABCC10	TBC1D1	0.0449131	undirected
ABCC10	TBC1D8	0.0218993	undirected
ABCC10	TCAF2	0.0235564	undirected
ABCC10	TCAM1	0.0254502	undirected
ABCC10	TCF4	0.107834	undirected
ABCC10	TCTN1	0.0286292	undirected
ABCC10	TMEM243	0.0337683	undirected
ABCC10	TNR	0.0362676	undirected
ABCC10	TOR1AIP1	0.0706452	undirected
ABCC10	TPD52	0.0592773	undirected
ABCC10	TRIM2	0.024926	undirected
ABCC10	TRIM26	0.020336	undirected
ABCC10	UBE2E2	0.0695346	undirected
ABCC10	USP12	0.0258374	undirected
ABCC10	USP6NL	0.0624488	undirected
ABCC10	VANGL1	0.0614094	undirected
ABCC10	WDFY4	0.0524054	undirected
ABCC10	WDR45	0.074359	undirected
ABCC10	WNT7A	0.0622642	undirected
ABCC10	WRN	0.0968939	undirected
ABCC10	XKRX	0.0492943	undirected
ABCC10	XPO5	0.0360133	undirected
ABCC10	ZCCHC11	0.0968731	undirected
ABCC10	ZCCHC24	0.111934	undirected
ABCC10	ZNF106	0.0349458	undirected
ABCC10	ZNF318	0.0578005	undirected
ABCC10	ZNF367	0.0986957	undirected
ABCC10	ZNF45	0.0292855	undirected
ABCC10	ZNF608	0.0581124	undirected
ABCC10	ZNF831	0.105326	undirected
ABCC10	ZNHIT6	0.0660455	undirected
ABLIM2	ACCS	0.0215799	undirected
ABLIM2	ACR	0.0590008	undirected
ABLIM2	ADAM9	0.0827643	undirected
ABLIM2	ADHFE1	0.0248685	undirected
ABLIM2	ADIPOR2	0.0244161	undirected
ABLIM2	ADORA2B	0.0324965	undirected
ABLIM2	AHI1	0.078488	undirected
ABLIM2	ARG1	0.0224042	undirected
ABLIM2	ARHGAP24	0.0347541	undirected
ABLIM2	ARR3	0.0374278	undirected
ABLIM2	ARRB2	0.0637915	undirected
ABLIM2	B3GALT5	0.0821125	undirected
ABLIM2	B4GALT6	0.067161	undirected
ABLIM2	BCAR3	0.0279592	undirected
ABLIM2	BCL11A	0.0935487	undirected
ABLIM2	BEND4	0.060035	undirected
ABLIM2	BICD1	0.0443005	undirected
ABLIM2	BLNK	0.0767439	undirected
ABLIM2	BRDT_1	0.0847291	undirected
ABLIM2	BRDT_2	0.0564159	undirected
ABLIM2	BSND	0.0562176	undirected
ABLIM2	BTBD9	0.0604911	undirected
ABLIM2	CAMK2D	0.0928796	undirected
ABLIM2	CAMKK2	0.0240461	undirected
ABLIM2	CBFA2T3	0.0390323	undirected
ABLIM2	CCNE1	0.0522455	undirected
ABLIM2	CD22	0.0440068	undirected
ABLIM2	CD38	0.0277935	undirected
ABLIM2	CD83	0.0368295	undirected
ABLIM2	CDK19	0.0760631	undirected
ABLIM2	CERS1	0.0462866	undirected
ABLIM2	CERS4	0.0709516	undirected
ABLIM2	CHD7	0.032921	undirected
ABLIM2	CHML	0.0459887	undirected
ABLIM2	CHST7	0.0391589	undirected
ABLIM2	CIITA	0.0519619	undirected
ABLIM2	CIPC	0.0229575	undirected
ABLIM2	CITED2	0.050168	undirected
ABLIM2	CLCN4	0.0370327	undirected
ABLIM2	CLEC2A	0.0209376	undirected
ABLIM2	CLGN	0.0628571	undirected
ABLIM2	CMTM7	0.0242587	undirected
ABLIM2	CMTM8	0.0417957	undirected
ABLIM2	COL5A1	0.0456658	undirected
ABLIM2	CR2	0.0407477	undirected
ABLIM2	DDX10	0.0382097	undirected
ABLIM2	DENND4A	0.0375496	undirected
ABLIM2	DENND5B	0.108395	undirected
ABLIM2	DEPDC5	0.0426565	undirected
ABLIM2	DEXI	0.0769597	undirected
ABLIM2	DIRAS2	0.0759248	undirected
ABLIM2	DNAH7	0.0253372	undirected
ABLIM2	DNMBP	0.0231212	undirected
ABLIM2	DNMT3B	0.050377	undirected
ABLIM2	DNTTIP1	0.0297466	undirected
ABLIM2	DOCK9	0.0286106	undirected
ABLIM2	DTNBP1	0.0303501	undirected
ABLIM2	DTX4	0.0234353	undirected
ABLIM2	DUSP5	0.0551871	undirected
ABLIM2	EBF1	0.108332	undirected
ABLIM2	ENAM	0.0553654	undirected
ABLIM2	ENSBTAG00000005501	0.111655	undirected
ABLIM2	ENSBTAG00000009079	0.0442593	undirected
ABLIM2	ENSBTAG00000009664	0.0379907	undirected
ABLIM2	ENSBTAG00000009903	0.0946721	undirected
ABLIM2	ENSBTAG00000014448	0.0912912	undirected
ABLIM2	ENSBTAG00000015297	0.0338952	undirected
ABLIM2	ENSBTAG00000015752	0.0225105	undirected
ABLIM2	ENSBTAG00000025634	0.0525879	undirected
ABLIM2	ENSBTAG00000026792	0.0494926	undirected
ABLIM2	ENSBTAG00000035572	0.0295265	undirected
ABLIM2	ENSBTAG00000039341	0.0370988	undirected
ABLIM2	ENSBTAG00000039563	0.0202746	undirected
ABLIM2	ENSBTAG00000045615	0.0233989	undirected
ABLIM2	ENSBTAG00000046101	0.0205125	undirected
ABLIM2	ENSBTAG00000046503	0.0240953	undirected
ABLIM2	ENSBTAG00000046555	0.0332223	undirected
ABLIM2	ENSBTAG00000046722	0.0208771	undirected
ABLIM2	ENSBTAG00000047880	0.0304705	undirected
ABLIM2	ENSBTAG00000048213	0.0532923	undirected
ABLIM2	EPHX4	0.0896509	undirected
ABLIM2	ERBB2	0.028596	undirected
ABLIM2	ERO1B	0.0389092	undirected
ABLIM2	ESPN	0.0352972	undirected
ABLIM2	EYA2	0.0332256	undirected
ABLIM2	FAM241A	0.0416752	undirected
ABLIM2	FCRL1	0.0691132	undirected
ABLIM2	FCRL3	0.0600389	undirected
ABLIM2	FCRL5	0.0566923	undirected
ABLIM2	FCRLB	0.0395297	undirected
ABLIM2	FFAR3	0.0242969	undirected
ABLIM2	FITM2	0.0261754	undirected
ABLIM2	FLT3LG	0.0562265	undirected
ABLIM2	GALNT6	0.0575574	undirected
ABLIM2	GDPD3	0.0346395	undirected
ABLIM2	GSTO2	0.0292997	undirected
ABLIM2	GUCY1B1	0.0598354	undirected
ABLIM2	GYPB	0.0235483	undirected
ABLIM2	HAAO	0.027116	undirected
ABLIM2	HABP4	0.0349943	undirected
ABLIM2	HAO1	0.0297898	undirected
ABLIM2	HDAC9	0.0770369	undirected
ABLIM2	HIF1A	0.0323282	undirected
ABLIM2	HMCN1	0.0285934	undirected
ABLIM2	HVCN1	0.0348641	undirected
ABLIM2	IGF2BP3	0.0623328	undirected
ABLIM2	IQCB1	0.0210596	undirected
ABLIM2	IRF4	0.0204467	undirected
ABLIM2	ITGB7	0.0448204	undirected
ABLIM2	ITPR1	0.0882838	undirected
ABLIM2	IVNS1ABP	0.0539146	undirected
ABLIM2	JDP2	0.0435074	undirected
ABLIM2	KCNC3	0.0856679	undirected
ABLIM2	KCNMB3	0.0670816	undirected
ABLIM2	KCTD20	0.0317732	undirected
ABLIM2	KDELC2	0.0270659	undirected
ABLIM2	KLHL14	0.0767655	undirected
ABLIM2	KSR1	0.0920626	undirected
ABLIM2	KYNU	0.0585966	undirected
ABLIM2	LARP1B	0.0665828	undirected
ABLIM2	LGALS9	0.0268693	undirected
ABLIM2	LIMD1	0.104118	undirected
ABLIM2	LPGAT1	0.0384581	undirected
ABLIM2	LRP8	0.0296409	undirected
ABLIM2	LRRC8B	0.0563929	undirected
ABLIM2	LRRK1	0.0531018	undirected
ABLIM2	LTB4R2	0.035013	undirected
ABLIM2	MAL2	0.0209358	undirected
ABLIM2	MANSC4	0.032732	undirected
ABLIM2	2024-03-01	0.107139	undirected
ABLIM2	MEF2C	0.0547296	undirected
ABLIM2	MEI1	0.0241588	undirected
ABLIM2	MPP6	0.0728462	undirected
ABLIM2	MREG	0.0572368	undirected
ABLIM2	MSH3	0.075143	undirected
ABLIM2	MTR	0.0524912	undirected
ABLIM2	MTSS1	0.0744563	undirected
ABLIM2	MYO1E	0.0764882	undirected
ABLIM2	NAV3	0.119705	undirected
ABLIM2	NDST1	0.0302132	undirected
ABLIM2	NEMP2	0.080015	undirected
ABLIM2	NFKBID	0.021837	undirected
ABLIM2	NMNAT3	0.0335239	undirected
ABLIM2	NOX1	0.0998587	undirected
ABLIM2	NPR1	0.0267618	undirected
ABLIM2	NRIP1	0.029525	undirected
ABLIM2	OSBPL10	0.0483507	undirected
ABLIM2	PALM	0.039928	undirected
ABLIM2	PAX5	0.118177	undirected
ABLIM2	PDIA5	0.0368284	undirected
ABLIM2	PECAM1	0.0247606	undirected
ABLIM2	PIK3C2B	0.0653501	undirected
ABLIM2	PLCG2	0.0912274	undirected
ABLIM2	PLEKHA2	0.076206	undirected
ABLIM2	PLEKHA5	0.0232118	undirected
ABLIM2	PLEKHD1	0.0453621	undirected
ABLIM2	PLXDC1	0.0502903	undirected
ABLIM2	POLI	0.0612056	undirected
ABLIM2	POLR3B	0.0527413	undirected
ABLIM2	POU2AF1	0.045852	undirected
ABLIM2	POU2F2	0.061083	undirected
ABLIM2	PPIF	0.0232816	undirected
ABLIM2	PPP1R13B	0.0510862	undirected
ABLIM2	PRAG1	0.0507055	undirected
ABLIM2	PRKAR2A	0.0419961	undirected
ABLIM2	PRKD2	0.0220756	undirected
ABLIM2	PRMT3	0.0677894	undirected
ABLIM2	PROKR1	0.0357644	undirected
ABLIM2	PROX1	0.108246	undirected
ABLIM2	PXDC1	0.033688	undirected
ABLIM2	RAB39A	0.10015	undirected
ABLIM2	RAP1GDS1	0.0656518	undirected
ABLIM2	RAPGEF5	0.0823879	undirected
ABLIM2	RASGRP3	0.0596819	undirected
ABLIM2	RDX	0.0725624	undirected
ABLIM2	RTN4	0.0269443	undirected
ABLIM2	RUNX1T1	0.105243	undirected
ABLIM2	SCN4A	0.0341114	undirected
ABLIM2	SERPINB9	0.0405729	undirected
ABLIM2	SERPINI1	0.020851	undirected
ABLIM2	SGPL1	0.0293472	undirected
ABLIM2	SHANK3	0.0390151	undirected
ABLIM2	SIPA1L1	0.0407415	undirected
ABLIM2	SLC35D2	0.0614934	undirected
ABLIM2	SLC39A10	0.0207294	undirected
ABLIM2	SLC43A2	0.0639323	undirected
ABLIM2	SLC7A1	0.051216	undirected
ABLIM2	SMAGP	0.0511997	undirected
ABLIM2	SNX25	0.0273601	undirected
ABLIM2	SOX5	0.0738845	undirected
ABLIM2	SPATS2	0.0497314	undirected
ABLIM2	SPRYD7	0.0448202	undirected
ABLIM2	ST8SIA1	0.0686377	undirected
ABLIM2	STK36	0.0228491	undirected
ABLIM2	STRBP	0.0307148	undirected
ABLIM2	SYK	0.0833214	undirected
ABLIM2	TBC1D1	0.0699688	undirected
ABLIM2	TBC1D8	0.0535888	undirected
ABLIM2	TCAM1	0.0327723	undirected
ABLIM2	TCF4	0.104277	undirected
ABLIM2	TCTN1	0.022529	undirected
ABLIM2	TNFRSF21	0.029231	undirected
ABLIM2	TNR	0.0489972	undirected
ABLIM2	TOR1AIP1	0.0469672	undirected
ABLIM2	TPD52	0.041872	undirected
ABLIM2	UBE2E2	0.09153	undirected
ABLIM2	USP12	0.0299373	undirected
ABLIM2	USP6NL	0.0545808	undirected
ABLIM2	VANGL1	0.101321	undirected
ABLIM2	VAV2	0.0257361	undirected
ABLIM2	WDFY4	0.0909501	undirected
ABLIM2	WDR45	0.0632115	undirected
ABLIM2	WNT7A	0.0764048	undirected
ABLIM2	WRN	0.0632548	undirected
ABLIM2	XKRX	0.0426684	undirected
ABLIM2	XPO5	0.0555843	undirected
ABLIM2	ZCCHC11	0.0657011	undirected
ABLIM2	ZCCHC24	0.10507	undirected
ABLIM2	ZCWPW1	0.030844	undirected
ABLIM2	ZNF106	0.028074	undirected
ABLIM2	ZNF318	0.0598385	undirected
ABLIM2	ZNF367	0.089487	undirected
ABLIM2	ZNF608	0.0621633	undirected
ABLIM2	ZNF831	0.104417	undirected
ABLIM2	ZNHIT6	0.0791479	undirected
ABRAXAS1	ACCS	0.0229829	undirected
ABRAXAS1	ADAM9	0.0347262	undirected
ABRAXAS1	ADHFE1	0.0255008	undirected
ABRAXAS1	ADORA2B	0.0377688	undirected
ABRAXAS1	AHI1	0.0357716	undirected
ABRAXAS1	ARL5C	0.0277952	undirected
ABRAXAS1	ARRB2	0.0465372	undirected
ABRAXAS1	B4GALT6	0.0497322	undirected
ABRAXAS1	BCL11A	0.0597333	undirected
ABRAXAS1	BLNK	0.0444238	undirected
ABRAXAS1	BRDT_1	0.0438068	undirected
ABRAXAS1	BSND	0.029227	undirected
ABRAXAS1	CAMK2D	0.0628699	undirected
ABRAXAS1	CCDC102A	0.0307562	undirected
ABRAXAS1	CCNE1	0.0228434	undirected
ABRAXAS1	CD19	0.0338559	undirected
ABRAXAS1	CD22	0.0351698	undirected
ABRAXAS1	CD40	0.0469344	undirected
ABRAXAS1	CD83	0.0238072	undirected
ABRAXAS1	CDK19	0.0287869	undirected
ABRAXAS1	CENPM	0.0270996	undirected
ABRAXAS1	CERS1	0.0211441	undirected
ABRAXAS1	CERS4	0.027418	undirected
ABRAXAS1	CHML	0.0336182	undirected
ABRAXAS1	CHST7	0.0392587	undirected
ABRAXAS1	CIITA	0.0229153	undirected
ABRAXAS1	CLEC2A	0.0213819	undirected
ABRAXAS1	CLGN	0.0326413	undirected
ABRAXAS1	CMTM7	0.0279914	undirected
ABRAXAS1	CMTM8	0.0217808	undirected
ABRAXAS1	CR2	0.037142	undirected
ABRAXAS1	DENND4A	0.0501306	undirected
ABRAXAS1	DENND5B	0.0478695	undirected
ABRAXAS1	DEXI	0.0282354	undirected
ABRAXAS1	DHX29	0.0366558	undirected
ABRAXAS1	DIRAS2	0.0258366	undirected
ABRAXAS1	DNMT3B	0.0457301	undirected
ABRAXAS1	DSB	0.0222028	undirected
ABRAXAS1	DYRK4	0.0316734	undirected
ABRAXAS1	EAF2	0.0247871	undirected
ABRAXAS1	EBF1	0.0317209	undirected
ABRAXAS1	EMP1	0.0261702	undirected
ABRAXAS1	ENAM	0.0269687	undirected
ABRAXAS1	ENSBTAG00000001213	0.023724	undirected
ABRAXAS1	ENSBTAG00000005501	0.0377848	undirected
ABRAXAS1	ENSBTAG00000009664	0.0311341	undirected
ABRAXAS1	ENSBTAG00000009903	0.0469947	undirected
ABRAXAS1	ENSBTAG00000011911	0.0278533	undirected
ABRAXAS1	ENSBTAG00000014448	0.0381212	undirected
ABRAXAS1	ENSBTAG00000015297	0.0383888	undirected
ABRAXAS1	ENSBTAG00000015752	0.0346179	undirected
ABRAXAS1	ENSBTAG00000017330	0.020415	undirected
ABRAXAS1	ENSBTAG00000019359	0.0328531	undirected
ABRAXAS1	ENSBTAG00000026792	0.0407132	undirected
ABRAXAS1	ENSBTAG00000031582	0.0432364	undirected
ABRAXAS1	ENSBTAG00000035572	0.0302189	undirected
ABRAXAS1	ENSBTAG00000039366	0.0217605	undirected
ABRAXAS1	ENSBTAG00000047880	0.0210286	undirected
ABRAXAS1	ENSBTAG00000048213	0.032409	undirected
ABRAXAS1	EPHX4	0.0558176	undirected
ABRAXAS1	ERBB2	0.0304975	undirected
ABRAXAS1	ERO1B	0.050856	undirected
ABRAXAS1	FAM241A	0.051384	undirected
ABRAXAS1	FCRL1	0.0494947	undirected
ABRAXAS1	FCRL3	0.0335527	undirected
ABRAXAS1	FCRL5	0.0413497	undirected
ABRAXAS1	FCRLB	0.0270642	undirected
ABRAXAS1	FFAR3	0.0213623	undirected
ABRAXAS1	FSTL4	0.0201819	undirected
ABRAXAS1	GALNT6	0.0336204	undirected
ABRAXAS1	GH	0.0234129	undirected
ABRAXAS1	GYPB	0.0212393	undirected
ABRAXAS1	HABP4	0.0448934	undirected
ABRAXAS1	HDAC9	0.0494194	undirected
ABRAXAS1	HIF1A	0.0482586	undirected
ABRAXAS1	HLTF	0.041027	undirected
ABRAXAS1	HPS5	0.0241214	undirected
ABRAXAS1	HSF2	0.0323771	undirected
ABRAXAS1	HVCN1	0.0332914	undirected
ABRAXAS1	IFITM10	0.0281838	undirected
ABRAXAS1	IGF2BP3	0.0414481	undirected
ABRAXAS1	IL24	0.0238189	undirected
ABRAXAS1	IL2RA	0.0223117	undirected
ABRAXAS1	INPP5B	0.0398341	undirected
ABRAXAS1	IQCB1	0.036887	undirected
ABRAXAS1	ITGB7	0.0281282	undirected
ABRAXAS1	ITPR1	0.0371632	undirected
ABRAXAS1	KCNMB3	0.0494137	undirected
ABRAXAS1	KCTD20	0.0269222	undirected
ABRAXAS1	KLHL14	0.048655	undirected
ABRAXAS1	KSR1	0.0206249	undirected
ABRAXAS1	KYNU	0.0254683	undirected
ABRAXAS1	LARP1B	0.0310414	undirected
ABRAXAS1	LIMD1	0.0327229	undirected
ABRAXAS1	LPGAT1	0.0202806	undirected
ABRAXAS1	LRP8	0.0361412	undirected
ABRAXAS1	LRRC8B	0.0246846	undirected
ABRAXAS1	LY75	0.0434289	undirected
ABRAXAS1	MAN2B1	0.0325609	undirected
ABRAXAS1	MANSC4	0.0411762	undirected
ABRAXAS1	MAP3K8	0.0409009	undirected
ABRAXAS1	MAPK1IP1L	0.0211357	undirected
ABRAXAS1	2024-03-01	0.0301345	undirected
ABRAXAS1	MEF2C	0.0510977	undirected
ABRAXAS1	MEI1	0.0231038	undirected
ABRAXAS1	MPP5	0.0420161	undirected
ABRAXAS1	MREG	0.0287892	undirected
ABRAXAS1	MRPS35	0.0251385	undirected
ABRAXAS1	MS4A1	0.0565153	undirected
ABRAXAS1	MSH3	0.0304505	undirected
ABRAXAS1	MTR	0.0429367	undirected
ABRAXAS1	MTSS1	0.0452349	undirected
ABRAXAS1	MYO1E	0.0407725	undirected
ABRAXAS1	NAV3	0.0355272	undirected
ABRAXAS1	NEMP2	0.0400486	undirected
ABRAXAS1	NOX1	0.0314032	undirected
ABRAXAS1	OSBPL2	0.0308831	undirected
ABRAXAS1	PALM	0.0225319	undirected
ABRAXAS1	PAX5	0.0315292	undirected
ABRAXAS1	PERP	0.0276982	undirected
ABRAXAS1	PGGT1B	0.0254965	undirected
ABRAXAS1	PIK3C2B	0.0328763	undirected
ABRAXAS1	PLCG2	0.0460287	undirected
ABRAXAS1	PLEKHA2	0.0332728	undirected
ABRAXAS1	PLEKHA5	0.0248921	undirected
ABRAXAS1	PLEKHD1	0.0303197	undirected
ABRAXAS1	POLE2	0.0321182	undirected
ABRAXAS1	POLR3B	0.0285963	undirected
ABRAXAS1	POU2AF1	0.030218	undirected
ABRAXAS1	POU2F2	0.0203338	undirected
ABRAXAS1	PPL	0.0204709	undirected
ABRAXAS1	PRAG1	0.0214939	undirected
ABRAXAS1	PRKD2	0.0308303	undirected
ABRAXAS1	PRMT3	0.0417382	undirected
ABRAXAS1	PROX1	0.0412114	undirected
ABRAXAS1	R3HDM4	0.0257484	undirected
ABRAXAS1	RAB39A	0.037634	undirected
ABRAXAS1	RAP1GDS1	0.0590653	undirected
ABRAXAS1	RAPGEF5	0.0283762	undirected
ABRAXAS1	RASGRP3	0.0539203	undirected
ABRAXAS1	RDX	0.0528157	undirected
ABRAXAS1	RTN4	0.0335382	undirected
ABRAXAS1	RUNX1T1	0.0484139	undirected
ABRAXAS1	SEL1L3	0.0230941	undirected
ABRAXAS1	SERPINI1	0.0438146	undirected
ABRAXAS1	SINHCAF	0.0588361	undirected
ABRAXAS1	SIPA1L1	0.0200025	undirected
ABRAXAS1	SLC35D2	0.0690954	undirected
ABRAXAS1	SLC39A10	0.065044	undirected
ABRAXAS1	SLC43A2	0.0240455	undirected
ABRAXAS1	SMAGP	0.0331334	undirected
ABRAXAS1	SNAPC1	0.0317632	undirected
ABRAXAS1	SNX25	0.0494443	undirected
ABRAXAS1	SOX5	0.0235911	undirected
ABRAXAS1	SPATS2	0.0375615	undirected
ABRAXAS1	SPRYD7	0.0674312	undirected
ABRAXAS1	SRBD1	0.0259767	undirected
ABRAXAS1	ST8SIA1	0.02125	undirected
ABRAXAS1	SWAP70	0.0307321	undirected
ABRAXAS1	SYK	0.0365796	undirected
ABRAXAS1	TBC1D1	0.023634	undirected
ABRAXAS1	TCAM1	0.0214674	undirected
ABRAXAS1	TCF4	0.0475765	undirected
ABRAXAS1	TCTN1	0.0306191	undirected
ABRAXAS1	TMEM243	0.0433932	undirected
ABRAXAS1	TNFRSF21	0.0212468	undirected
ABRAXAS1	TOR1AIP1	0.0557581	undirected
ABRAXAS1	TPD52	0.0545121	undirected
ABRAXAS1	TRIM2	0.0396035	undirected
ABRAXAS1	UBE2E2	0.0209301	undirected
ABRAXAS1	USP10	0.0215166	undirected
ABRAXAS1	USP12	0.0217014	undirected
ABRAXAS1	USP6NL	0.0403185	undirected
ABRAXAS1	UTP15	0.0359921	undirected
ABRAXAS1	VAV2	0.0201346	undirected
ABRAXAS1	WDFY4	0.0311541	undirected
ABRAXAS1	WDR45	0.0351053	undirected
ABRAXAS1	WNT7A	0.033722	undirected
ABRAXAS1	WRN	0.0538272	undirected
ABRAXAS1	XKRX	0.0422332	undirected
ABRAXAS1	XPO5	0.0427986	undirected
ABRAXAS1	YARS2	0.0636081	undirected
ABRAXAS1	ZCCHC11	0.0508804	undirected
ABRAXAS1	ZCCHC24	0.0297427	undirected
ABRAXAS1	ZNF106	0.0289688	undirected
ABRAXAS1	ZNF318	0.0300586	undirected
ABRAXAS1	ZNF367	0.0411249	undirected
ABRAXAS1	ZNF45	0.0236426	undirected
ABRAXAS1	ZNF608	0.0304674	undirected
ABRAXAS1	ZNF831	0.0316052	undirected
ABRAXAS1	ZNHIT6	0.0396108	undirected
ACCS	ACR	0.0351895	undirected
ACCS	ADAM9	0.0256247	undirected
ACCS	ADGRF1	0.0280169	undirected
ACCS	ADHFE1	0.0364681	undirected
ACCS	ADORA2B	0.0663444	undirected
ACCS	AHI1	0.0621556	undirected
ACCS	ARHGAP24	0.0246783	undirected
ACCS	ARL5C	0.0364786	undirected
ACCS	ARRB2	0.0580896	undirected
ACCS	B3GALT5	0.0456058	undirected
ACCS	B4GALT6	0.0847416	undirected
ACCS	BCL11A	0.11242	undirected
ACCS	BEND4	0.0259915	undirected
ACCS	BICD1	0.0312491	undirected
ACCS	BLNK	0.0759096	undirected
ACCS	BRDT_1	0.10253	undirected
ACCS	BRDT_2	0.0473245	undirected
ACCS	BSND	0.0275664	undirected
ACCS	CAMK2D	0.0578622	undirected
ACCS	CAMKK2	0.031818	undirected
ACCS	CBFA2T3	0.0271879	undirected
ACCS	CCDC102A	0.0250005	undirected
ACCS	CCNE1	0.0385738	undirected
ACCS	CD19	0.0648311	undirected
ACCS	CD22	0.118337	undirected
ACCS	CD40	0.0571267	undirected
ACCS	CD83	0.0234534	undirected
ACCS	CDK19	0.0246232	undirected
ACCS	CENPM	0.0401845	undirected
ACCS	CERS1	0.0610897	undirected
ACCS	CERS4	0.0934564	undirected
ACCS	CHML	0.0484578	undirected
ACCS	CHST7	0.0655099	undirected
ACCS	CIITA	0.0748	undirected
ACCS	CIPC	0.0239369	undirected
ACCS	CITED2	0.0215425	undirected
ACCS	CLEC2A	0.0580664	undirected
ACCS	CLGN	0.0405436	undirected
ACCS	CMTM7	0.0671201	undirected
ACCS	CMTM8	0.0349052	undirected
ACCS	COL5A1	0.0467282	undirected
ACCS	CR2	0.0587195	undirected
ACCS	DENND4A	0.0400498	undirected
ACCS	DENND5B	0.0645663	undirected
ACCS	DEPDC5	0.0332308	undirected
ACCS	DEXI	0.0877816	undirected
ACCS	DHX29	0.0206289	undirected
ACCS	DIRAS2	0.0986438	undirected
ACCS	DNMT3B	0.0937098	undirected
ACCS	DOCK9	0.0303963	undirected
ACCS	DTX4	0.0555963	undirected
ACCS	EBF1	0.032805	undirected
ACCS	EFR3B	0.0215475	undirected
ACCS	EMP1	0.0245258	undirected
ACCS	ENSBTAG00000001213	0.0324608	undirected
ACCS	ENSBTAG00000005501	0.0760383	undirected
ACCS	ENSBTAG00000009664	0.0788212	undirected
ACCS	ENSBTAG00000009903	0.0719768	undirected
ACCS	ENSBTAG00000011911	0.0305155	undirected
ACCS	ENSBTAG00000014448	0.0292895	undirected
ACCS	ENSBTAG00000015297	0.0834935	undirected
ACCS	ENSBTAG00000015752	0.0352684	undirected
ACCS	ENSBTAG00000025634	0.0234465	undirected
ACCS	ENSBTAG00000026792	0.0491018	undirected
ACCS	ENSBTAG00000031582	0.0234366	undirected
ACCS	ENSBTAG00000035572	0.0409449	undirected
ACCS	ENSBTAG00000039366	0.0268371	undirected
ACCS	ENSBTAG00000039563	0.025474	undirected
ACCS	ENSBTAG00000046503	0.0471714	undirected
ACCS	ENSBTAG00000046555	0.0264208	undirected
ACCS	ENSBTAG00000047880	0.0653755	undirected
ACCS	ENSBTAG00000048213	0.0611833	undirected
ACCS	EPHX4	0.0998016	undirected
ACCS	ERBB2	0.0433323	undirected
ACCS	ERO1B	0.0389766	undirected
ACCS	ESPN	0.0257898	undirected
ACCS	FAM241A	0.0235845	undirected
ACCS	FCRL1	0.0767593	undirected
ACCS	FCRL3	0.0937893	undirected
ACCS	FCRL5	0.0816994	undirected
ACCS	FCRLB	0.058555	undirected
ACCS	FFAR3	0.0549036	undirected
ACCS	FITM2	0.0476584	undirected
ACCS	FLT3LG	0.0214125	undirected
ACCS	GALNT6	0.0828236	undirected
ACCS	GTPBP2	0.0204645	undirected
ACCS	GUCY1B1	0.0384954	undirected
ACCS	HAAO	0.0431644	undirected
ACCS	HABP4	0.0894724	undirected
ACCS	HDAC9	0.058458	undirected
ACCS	HIF1A	0.0436542	undirected
ACCS	HPCAL4	0.0251246	undirected
ACCS	HPS5	0.0237578	undirected
ACCS	HVCN1	0.0531421	undirected
ACCS	IFITM10	0.0223674	undirected
ACCS	IGF2BP3	0.0345304	undirected
ACCS	IL2RA	0.0247073	undirected
ACCS	INPP5B	0.0503294	undirected
ACCS	IQCB1	0.0247682	undirected
ACCS	ITGB7	0.0552607	undirected
ACCS	ITPR1	0.0569753	undirected
ACCS	IVNS1ABP	0.030002	undirected
ACCS	JDP2	0.0305278	undirected
ACCS	KCNC3	0.0367609	undirected
ACCS	KCNMB3	0.0831001	undirected
ACCS	KCTD20	0.0206434	undirected
ACCS	KDELC2	0.0224777	undirected
ACCS	KLHL14	0.0447383	undirected
ACCS	KSR1	0.0313789	undirected
ACCS	KYNU	0.0600389	undirected
ACCS	LARP1B	0.0338654	undirected
ACCS	LIMD1	0.0720974	undirected
ACCS	LPGAT1	0.0211069	undirected
ACCS	LRP8	0.0855865	undirected
ACCS	LRRC8B	0.0521574	undirected
ACCS	LRRK1	0.0371759	undirected
ACCS	MANSC4	0.0521591	undirected
ACCS	MAP3K8	0.0602411	undirected
ACCS	MAPK1IP1L	0.0209498	undirected
ACCS	2024-03-01	0.0333375	undirected
ACCS	MEF2C	0.0408511	undirected
ACCS	MREG	0.0627296	undirected
ACCS	MS4A1	0.0620432	undirected
ACCS	MSH3	0.0306451	undirected
ACCS	MTR	0.025118	undirected
ACCS	MTSS1	0.0563344	undirected
ACCS	MYO1E	0.0533766	undirected
ACCS	NAPSA	0.0409661	undirected
ACCS	NAV3	0.0480136	undirected
ACCS	NDST1	0.0260271	undirected
ACCS	NEMP2	0.028975	undirected
ACCS	NMNAT3	0.0293035	undirected
ACCS	NOX1	0.0591622	undirected
ACCS	NPR1	0.0273232	undirected
ACCS	PALM	0.0843413	undirected
ACCS	PAX5	0.0601727	undirected
ACCS	PDIA5	0.0616471	undirected
ACCS	PIK3C2B	0.0781844	undirected
ACCS	PLCG2	0.0829382	undirected
ACCS	PLEKHA2	0.0456127	undirected
ACCS	PLEKHD1	0.0984598	undirected
ACCS	PLXDC1	0.0749484	undirected
ACCS	POLE2	0.0278333	undirected
ACCS	POLI	0.0231567	undirected
ACCS	POU2AF1	0.082457	undirected
ACCS	POU2F2	0.0640922	undirected
ACCS	PPIF	0.0201508	undirected
ACCS	PPP1R13B	0.0249061	undirected
ACCS	PRAG1	0.0646432	undirected
ACCS	PRKD2	0.0261742	undirected
ACCS	PRMT3	0.0245682	undirected
ACCS	PROKR1	0.0482264	undirected
ACCS	PROX1	0.0693963	undirected
ACCS	PXDC1	0.0365773	undirected
ACCS	R3HDM4	0.0236664	undirected
ACCS	RAB39A	0.0355466	undirected
ACCS	RAP1GDS1	0.040084	undirected
ACCS	RAPGEF5	0.0296631	undirected
ACCS	RASGRP3	0.0783394	undirected
ACCS	RDX	0.0400739	undirected
ACCS	RTN4	0.0251332	undirected
ACCS	RUNX1T1	0.0582237	undirected
ACCS	SCN4A	0.0268525	undirected
ACCS	SEL1L3	0.0560349	undirected
ACCS	SERPINI1	0.0304247	undirected
ACCS	SGPL1	0.0460225	undirected
ACCS	SHANK3	0.0441055	undirected
ACCS	SINHCAF	0.0385503	undirected
ACCS	SLC35D2	0.072706	undirected
ACCS	SLC43A2	0.0855004	undirected
ACCS	SLC7A1	0.0331216	undirected
ACCS	SMAGP	0.0729934	undirected
ACCS	SNX25	0.0310796	undirected
ACCS	SOX5	0.0471473	undirected
ACCS	SPATS2	0.0539765	undirected
ACCS	SPRYD7	0.0594681	undirected
ACCS	ST8SIA1	0.0227471	undirected
ACCS	SWAP70	0.025382	undirected
ACCS	SYK	0.0957114	undirected
ACCS	TBC1D1	0.0316607	undirected
ACCS	TBC1D8	0.0386141	undirected
ACCS	TCAM1	0.0538157	undirected
ACCS	TCF4	0.0534386	undirected
ACCS	TCTN1	0.0370276	undirected
ACCS	TMEM243	0.0239585	undirected
ACCS	TNFRSF21	0.0819018	undirected
ACCS	TNR	0.037523	undirected
ACCS	TOR1AIP1	0.0301427	undirected
ACCS	TPD52	0.0354609	undirected
ACCS	TRAV18	0.0245371	undirected
ACCS	TRIM2	0.0245555	undirected
ACCS	UBE2E2	0.0246841	undirected
ACCS	USP6NL	0.0478366	undirected
ACCS	VANGL1	0.0394426	undirected
ACCS	VAV2	0.0559293	undirected
ACCS	WDFY4	0.103865	undirected
ACCS	WDR45	0.0256818	undirected
ACCS	WNT7A	0.0626847	undirected
ACCS	WRN	0.03029	undirected
ACCS	XKRX	0.0470995	undirected
ACCS	XPO5	0.0649839	undirected
ACCS	YARS2	0.0239906	undirected
ACCS	ZCCHC11	0.0420753	undirected
ACCS	ZCCHC24	0.0512889	undirected
ACCS	ZCWPW1	0.0294094	undirected
ACCS	ZNF106	0.0366615	undirected
ACCS	ZNF318	0.0583553	undirected
ACCS	ZNF367	0.0484681	undirected
ACCS	ZNF608	0.0383293	undirected
ACCS	ZNF831	0.0285803	undirected
ACCS	ZNHIT6	0.0447682	undirected
ACR	ADAM9	0.132312	undirected
ACR	ADGRF1	0.0538798	undirected
ACR	ADHFE1	0.0244676	undirected
ACR	ADIPOR2	0.0549717	undirected
ACR	ADORA2B	0.0464427	undirected
ACR	AHI1	0.110665	undirected
ACR	ARG1	0.0474912	undirected
ACR	ARHGAP24	0.0657508	undirected
ACR	ARL5C	0.02661	undirected
ACR	ARR3	0.044958	undirected
ACR	ARRB2	0.0710735	undirected
ACR	B3GALT5	0.0648153	undirected
ACR	B4GALT6	0.062753	undirected
ACR	BCAR3	0.0538377	undirected
ACR	BCL11A	0.0694492	undirected
ACR	BEND4	0.0555716	undirected
ACR	BICD1	0.0806293	undirected
ACR	BLNK	0.0684066	undirected
ACR	BOLA-DYB	0.0422284	undirected
ACR	BRDT_1	0.061259	undirected
ACR	BRDT_2	0.0771093	undirected
ACR	BSND	0.0863288	undirected
ACR	BTBD9	0.113018	undirected
ACR	CAMK2D	0.119568	undirected
ACR	CAMKK2	0.0315223	undirected
ACR	CBFA2T3	0.0393007	undirected
ACR	CCDC102A	0.022364	undirected
ACR	CCDC68	0.0466416	undirected
ACR	CCNE1	0.0878638	undirected
ACR	CD22	0.0534234	undirected
ACR	CD38	0.0372998	undirected
ACR	CD83	0.0489701	undirected
ACR	CDK19	0.120473	undirected
ACR	CELA1	0.0413836	undirected
ACR	CERS1	0.0626408	undirected
ACR	CERS4	0.0734384	undirected
ACR	CHD7	0.0388619	undirected
ACR	CHML	0.0479906	undirected
ACR	CHST7	0.0604181	undirected
ACR	CIITA	0.040952	undirected
ACR	CIPC	0.0466443	undirected
ACR	CITED2	0.0731538	undirected
ACR	CLCN4	0.0530205	undirected
ACR	CLEC2A	0.0299551	undirected
ACR	CLGN	0.0598461	undirected
ACR	CMTM7	0.0455502	undirected
ACR	CMTM8	0.0533152	undirected
ACR	COL5A1	0.045633	undirected
ACR	CR2	0.0574022	undirected
ACR	DDX10	0.075158	undirected
ACR	DENND4A	0.039042	undirected
ACR	DENND5B	0.128774	undirected
ACR	DEPDC5	0.0385351	undirected
ACR	DEXI	0.0780284	undirected
ACR	DHX29	0.0200301	undirected
ACR	DIRAS2	0.0760905	undirected
ACR	DNAH7	0.0570884	undirected
ACR	DNMBP	0.0532069	undirected
ACR	DNMT3B	0.0462986	undirected
ACR	DNTTIP1	0.0372259	undirected
ACR	DOCK9	0.0496159	undirected
ACR	DSB	0.035395	undirected
ACR	DTNBP1	0.0637992	undirected
ACR	DTX4	0.0405963	undirected
ACR	DUSP10	0.0425623	undirected
ACR	DUSP5	0.0987593	undirected
ACR	EAF2	0.042524	undirected
ACR	EBF1	0.158261	undirected
ACR	EFR3B	0.0546697	undirected
ACR	EMP1	0.0279325	undirected
ACR	ENAM	0.115197	undirected
ACR	ENSBTAG00000005501	0.116389	undirected
ACR	ENSBTAG00000009079	0.0570795	undirected
ACR	ENSBTAG00000009664	0.0444694	undirected
ACR	ENSBTAG00000009903	0.0829003	undirected
ACR	ENSBTAG00000014448	0.178149	undirected
ACR	ENSBTAG00000015297	0.0527711	undirected
ACR	ENSBTAG00000015752	0.0248867	undirected
ACR	ENSBTAG00000017330	0.0363711	undirected
ACR	ENSBTAG00000019359	0.0250978	undirected
ACR	ENSBTAG00000024765	0.0302461	undirected
ACR	ENSBTAG00000025634	0.0650292	undirected
ACR	ENSBTAG00000026792	0.0468516	undirected
ACR	ENSBTAG00000031582	0.0219462	undirected
ACR	ENSBTAG00000031828	0.0372534	undirected
ACR	ENSBTAG00000031845	0.0458515	undirected
ACR	ENSBTAG00000035572	0.0425228	undirected
ACR	ENSBTAG00000039341	0.0582576	undirected
ACR	ENSBTAG00000039366	0.0224347	undirected
ACR	ENSBTAG00000039563	0.0534298	undirected
ACR	ENSBTAG00000045615	0.0556256	undirected
ACR	ENSBTAG00000046101	0.0443344	undirected
ACR	ENSBTAG00000046496	0.0451913	undirected
ACR	ENSBTAG00000046503	0.0399699	undirected
ACR	ENSBTAG00000046555	0.0562707	undirected
ACR	ENSBTAG00000046722	0.0466462	undirected
ACR	ENSBTAG00000047880	0.0574787	undirected
ACR	ENSBTAG00000048213	0.0586655	undirected
ACR	EPHX4	0.0798905	undirected
ACR	ERBB2	0.0287154	undirected
ACR	ERO1B	0.0447733	undirected
ACR	ESPN	0.0505005	undirected
ACR	EYA2	0.0466726	undirected
ACR	FAM241A	0.0843439	undirected
ACR	FCRL1	0.064164	undirected
ACR	FCRL3	0.0685163	undirected
ACR	FCRL5	0.0626713	undirected
ACR	FCRLB	0.0558602	undirected
ACR	FFAR3	0.030853	undirected
ACR	FITM2	0.0466032	undirected
ACR	FLT3LG	0.106685	undirected
ACR	GALNT6	0.0648471	undirected
ACR	GDPD3	0.0402609	undirected
ACR	GH	0.0216073	undirected
ACR	GRHL3	0.0407686	undirected
ACR	GRIPAP1	0.0331433	undirected
ACR	GSTO2	0.0653523	undirected
ACR	GTPBP2	0.0504447	undirected
ACR	GUCY1B1	0.0531034	undirected
ACR	GYPB	0.0716599	undirected
ACR	HAAO	0.0414031	undirected
ACR	HABP4	0.0557236	undirected
ACR	HAO1	0.0471131	undirected
ACR	HBEGF	0.0386581	undirected
ACR	HDAC9	0.0837643	undirected
ACR	HIF1A	0.0398126	undirected
ACR	HMCN1	0.0574383	undirected
ACR	HPCAL4	0.0341849	undirected
ACR	HSF2	0.041057	undirected
ACR	HVCN1	0.0381691	undirected
ACR	IFITM10	0.0250962	undirected
ACR	IGF2BP3	0.0859078	undirected
ACR	IL24	0.0438905	undirected
ACR	INPP5B	0.0250856	undirected
ACR	IQCB1	0.0386246	undirected
ACR	IRF4	0.0333107	undirected
ACR	ITGB7	0.0462022	undirected
ACR	ITPR1	0.0665968	undirected
ACR	IVNS1ABP	0.063506	undirected
ACR	JDP2	0.0633273	undirected
ACR	KCNC3	0.0674388	undirected
ACR	KCNMB3	0.0594241	undirected
ACR	KCTD20	0.0451177	undirected
ACR	KDELC2	0.0393495	undirected
ACR	KLHL14	0.111442	undirected
ACR	KSR1	0.0792367	undirected
ACR	KYNU	0.0525585	undirected
ACR	LAPTM4B	0.0273178	undirected
ACR	LARP1B	0.111326	undirected
ACR	LGALS9	0.0578307	undirected
ACR	LIMD1	0.0953737	undirected
ACR	LPGAT1	0.078127	undirected
ACR	LRP8	0.0436942	undirected
ACR	LRRC8B	0.0610193	undirected
ACR	LRRK1	0.0448237	undirected
ACR	LTB4R2	0.0689795	undirected
ACR	LY75	0.0333896	undirected
ACR	LY86	0.0544215	undirected
ACR	MAL2	0.0480715	undirected
ACR	MAN2B1	0.0396146	undirected
ACR	MANSC4	0.0515922	undirected
ACR	MAP3K8	0.0205605	undirected
ACR	MAPK1IP1L	0.0347616	undirected
ACR	2024-03-01	0.170889	undirected
ACR	MED26	0.0244623	undirected
ACR	MEF2C	0.0559675	undirected
ACR	MEI1	0.0317634	undirected
ACR	MPP5	0.0351464	undirected
ACR	MPP6	0.147377	undirected
ACR	MREG	0.0504909	undirected
ACR	MRPS35	0.0351096	undirected
ACR	MSH3	0.137417	undirected
ACR	MTR	0.090587	undirected
ACR	MTSS1	0.0795212	undirected
ACR	MYO1E	0.11741	undirected
ACR	NAPSA	0.0210373	undirected
ACR	NAV3	0.133763	undirected
ACR	NDST1	0.0488661	undirected
ACR	NEMP2	0.125869	undirected
ACR	NFKBID	0.0597504	undirected
ACR	NMNAT3	0.0481058	undirected
ACR	NOX1	0.0992045	undirected
ACR	NPR1	0.0635535	undirected
ACR	NRIP1	0.0490698	undirected
ACR	OSBPL10	0.0708755	undirected
ACR	OSBPL2	0.0395272	undirected
ACR	PALM	0.0420022	undirected
ACR	PAX5	0.0993115	undirected
ACR	PCED1B	0.0328909	undirected
ACR	PDIA5	0.0439011	undirected
ACR	PECAM1	0.0531774	undirected
ACR	PERP	0.0343866	undirected
ACR	PHF12	0.0411012	undirected
ACR	PIK3C2B	0.0546738	undirected
ACR	PLCG2	0.0580966	undirected
ACR	PLEKHA2	0.0543264	undirected
ACR	PLEKHA5	0.0425599	undirected
ACR	PLEKHD1	0.0511116	undirected
ACR	PLXDC1	0.0638556	undirected
ACR	POLE2	0.0204065	undirected
ACR	POLI	0.0573337	undirected
ACR	POLR3B	0.0751817	undirected
ACR	POU2AF1	0.049631	undirected
ACR	POU2F2	0.0497143	undirected
ACR	PPIF	0.0473218	undirected
ACR	PPP1R13B	0.0469407	undirected
ACR	PRAG1	0.0500073	undirected
ACR	PRKAR2A	0.0645412	undirected
ACR	PRKD2	0.0213212	undirected
ACR	PRMT3	0.145913	undirected
ACR	PROKR1	0.0371456	undirected
ACR	PROX1	0.102691	undirected
ACR	PTGER4	0.049323	undirected
ACR	PTPRE	0.0472125	undirected
ACR	PXDC1	0.0570122	undirected
ACR	R3HDM4	0.0327058	undirected
ACR	RAB39A	0.157508	undirected
ACR	RAP1GDS1	0.118394	undirected
ACR	RAPGEF5	0.112145	undirected
ACR	RASGRP3	0.0539359	undirected
ACR	RDX	0.0932504	undirected
ACR	RF00401_1	0.0384225	undirected
ACR	RTN4	0.0524955	undirected
ACR	RUNX1T1	0.139428	undirected
ACR	SCGB1A1	0.0493753	undirected
ACR	SCN4A	0.0544798	undirected
ACR	SEL1L3	0.0355628	undirected
ACR	SERPINB9	0.0482109	undirected
ACR	SERPINI1	0.0414396	undirected
ACR	SGO1	0.0458867	undirected
ACR	SGPL1	0.0320231	undirected
ACR	SHANK3	0.059181	undirected
ACR	SIPA1L1	0.0450331	undirected
ACR	SLC25A38	0.0404774	undirected
ACR	SLC35A2	0.0309514	undirected
ACR	SLC35D2	0.0643607	undirected
ACR	SLC39A10	0.0302514	undirected
ACR	SLC43A2	0.0531792	undirected
ACR	SLC7A1	0.0568691	undirected
ACR	SMAGP	0.070899	undirected
ACR	SNAPC1	0.023742	undirected
ACR	SNX25	0.0377243	undirected
ACR	SOX5	0.0866901	undirected
ACR	SPATS2	0.0657044	undirected
ACR	SPRYD7	0.0556335	undirected
ACR	SRBD1	0.0470407	undirected
ACR	ST8SIA1	0.120409	undirected
ACR	STK36	0.0313319	undirected
ACR	STRBP	0.0645345	undirected
ACR	SWAP70	0.0268176	undirected
ACR	SYK	0.0587114	undirected
ACR	TAS2R40	0.0386023	undirected
ACR	TBC1D1	0.0896978	undirected
ACR	TBC1D8	0.0446092	undirected
ACR	TCAF2	0.0338502	undirected
ACR	TCAM1	0.0412761	undirected
ACR	TCF4	0.104011	undirected
ACR	TCTN1	0.0445418	undirected
ACR	TMEM243	0.0356778	undirected
ACR	TNFRSF21	0.0614916	undirected
ACR	TNR	0.0819299	undirected
ACR	TOR1AIP1	0.090674	undirected
ACR	TPD52	0.0787829	undirected
ACR	TRAV18	0.0454024	undirected
ACR	TRIM2	0.0297297	undirected
ACR	UBE2E2	0.123692	undirected
ACR	UBE2J1	0.0257672	undirected
ACR	USP10	0.0230307	undirected
ACR	USP12	0.0848078	undirected
ACR	USP6NL	0.0518354	undirected
ACR	VAMP5	0.0395912	undirected
ACR	VANGL1	0.091415	undirected
ACR	VAV2	0.0319276	undirected
ACR	WDFY4	0.0711204	undirected
ACR	WDR45	0.119512	undirected
ACR	WNT7A	0.0685282	undirected
ACR	WRN	0.131536	undirected
ACR	XKRX	0.0476158	undirected
ACR	XPO5	0.0588741	undirected
ACR	ZCCHC11	0.0941037	undirected
ACR	ZCCHC24	0.0901888	undirected
ACR	ZCWPW1	0.0298089	undirected
ACR	ZNF106	0.0305972	undirected
ACR	ZNF318	0.0586798	undirected
ACR	ZNF367	0.143201	undirected
ACR	ZNF45	0.031239	undirected
ACR	ZNF608	0.0638641	undirected
ACR	ZNF831	0.170397	undirected
ACR	ZNHIT6	0.149353	undirected
ADAM9	ADGRF1	0.104978	undirected
ADAM9	ADHFE1	0.0317132	undirected
ADAM9	ADIPOR2	0.069844	undirected
ADAM9	ADORA2B	0.0703162	undirected
ADAM9	AHI1	0.144318	undirected
ADAM9	ARG1	0.142351	undirected
ADAM9	ARHGAP24	0.114791	undirected
ADAM9	ARL5C	0.0932071	undirected
ADAM9	ARR3	0.169986	undirected
ADAM9	ARRB2	0.145682	undirected
ADAM9	B3GALT5	0.139073	undirected
ADAM9	B4GALT6	0.133439	undirected
ADAM9	BCAR3	0.116457	undirected
ADAM9	BCL11A	0.137714	undirected
ADAM9	BEND4	0.116559	undirected
ADAM9	BICD1	0.143283	undirected
ADAM9	BLNK	0.128722	undirected
ADAM9	BOLA-DYB	0.123545	undirected
ADAM9	BRDT_1	0.129396	undirected
ADAM9	BRDT_2	0.155758	undirected
ADAM9	BSND	0.148456	undirected
ADAM9	BTBD9	0.137407	undirected
ADAM9	CAMK2D	0.17659	undirected
ADAM9	CAMKK2	0.0712905	undirected
ADAM9	CBFA2T3	0.0913022	undirected
ADAM9	CCDC102A	0.0358138	undirected
ADAM9	CCDC68	0.138458	undirected
ADAM9	CCNE1	0.13097	undirected
ADAM9	CD22	0.0557682	undirected
ADAM9	CD38	0.102777	undirected
ADAM9	CD40	0.0281887	undirected
ADAM9	CD83	0.133077	undirected
ADAM9	CDK19	0.164277	undirected
ADAM9	CELA1	0.146153	undirected
ADAM9	CENPM	0.0207458	undirected
ADAM9	CERS1	0.115471	undirected
ADAM9	CERS4	0.0996855	undirected
ADAM9	CHD7	0.129391	undirected
ADAM9	CHML	0.135544	undirected
ADAM9	CHST7	0.125388	undirected
ADAM9	CIITA	0.0738813	undirected
ADAM9	CIPC	0.0399125	undirected
ADAM9	CITED2	0.139069	undirected
ADAM9	CLCN4	0.0802133	undirected
ADAM9	CLEC2A	0.0550366	undirected
ADAM9	CLGN	0.165045	undirected
ADAM9	CMTM7	0.0551741	undirected
ADAM9	CMTM8	0.112579	undirected
ADAM9	COL5A1	0.0856014	undirected
ADAM9	CR2	0.123063	undirected
ADAM9	DDX10	0.137309	undirected
ADAM9	DENND4A	0.0896843	undirected
ADAM9	DENND5B	0.15682	undirected
ADAM9	DEPDC5	0.150954	undirected
ADAM9	DEXI	0.130694	undirected
ADAM9	DHX29	0.0494386	undirected
ADAM9	DIRAS2	0.107967	undirected
ADAM9	DNAH7	0.131497	undirected
ADAM9	DNMBP	0.133172	undirected
ADAM9	DNMT3B	0.084693	undirected
ADAM9	DNTTIP1	0.110434	undirected
ADAM9	DOCK9	0.0801757	undirected
ADAM9	DSB	0.128265	undirected
ADAM9	DTNB	0.0322529	undirected
ADAM9	DTNBP1	0.134985	undirected
ADAM9	DTX4	0.0684817	undirected
ADAM9	DUSP10	0.115883	undirected
ADAM9	DUSP5	0.138416	undirected
ADAM9	DYRK4	0.0239946	undirected
ADAM9	EAF2	0.0822951	undirected
ADAM9	EBF1	0.171663	undirected
ADAM9	EFR3B	0.131354	undirected
ADAM9	EMP1	0.0541286	undirected
ADAM9	ENAM	0.150102	undirected
ADAM9	ENSBTAG00000001213	0.0268916	undirected
ADAM9	ENSBTAG00000005501	0.153571	undirected
ADAM9	ENSBTAG00000009079	0.113655	undirected
ADAM9	ENSBTAG00000009664	0.0530419	undirected
ADAM9	ENSBTAG00000009903	0.155818	undirected
ADAM9	ENSBTAG00000014448	0.21661	undirected
ADAM9	ENSBTAG00000015297	0.0634762	undirected
ADAM9	ENSBTAG00000015752	0.0384808	undirected
ADAM9	ENSBTAG00000017330	0.0612016	undirected
ADAM9	ENSBTAG00000019359	0.134979	undirected
ADAM9	ENSBTAG00000024765	0.0853493	undirected
ADAM9	ENSBTAG00000025634	0.120698	undirected
ADAM9	ENSBTAG00000026792	0.121276	undirected
ADAM9	ENSBTAG00000031582	0.0592302	undirected
ADAM9	ENSBTAG00000031828	0.153438	undirected
ADAM9	ENSBTAG00000031845	0.0909515	undirected
ADAM9	ENSBTAG00000035572	0.110973	undirected
ADAM9	ENSBTAG00000039341	0.101406	undirected
ADAM9	ENSBTAG00000039366	0.0453661	undirected
ADAM9	ENSBTAG00000039563	0.117819	undirected
ADAM9	ENSBTAG00000045615	0.150426	undirected
ADAM9	ENSBTAG00000046101	0.0653248	undirected
ADAM9	ENSBTAG00000046496	0.0855169	undirected
ADAM9	ENSBTAG00000046503	0.0319774	undirected
ADAM9	ENSBTAG00000046555	0.129007	undirected
ADAM9	ENSBTAG00000046722	0.0815891	undirected
ADAM9	ENSBTAG00000047880	0.0473154	undirected
ADAM9	ENSBTAG00000048213	0.113831	undirected
ADAM9	EPHX4	0.129342	undirected
ADAM9	ERBB2	0.0697922	undirected
ADAM9	ERO1B	0.118273	undirected
ADAM9	ESPN	0.10095	undirected
ADAM9	EYA2	0.0875996	undirected
ADAM9	FAM241A	0.153739	undirected
ADAM9	FCRL1	0.148873	undirected
ADAM9	FCRL3	0.108349	undirected
ADAM9	FCRL5	0.110499	undirected
ADAM9	FCRLB	0.0952274	undirected
ADAM9	FFAR3	0.0312192	undirected
ADAM9	FITM2	0.0760127	undirected
ADAM9	FLT3LG	0.126564	undirected
ADAM9	FSTL4	0.0517356	undirected
ADAM9	GALNT6	0.0823578	undirected
ADAM9	GDPD3	0.0771783	undirected
ADAM9	GH	0.0892959	undirected
ADAM9	GRHL3	0.139485	undirected
ADAM9	GRIPAP1	0.038975	undirected
ADAM9	GSTO2	0.111411	undirected
ADAM9	GTPBP2	0.0777064	undirected
ADAM9	GUCY1B1	0.11399	undirected
ADAM9	GYPB	0.139755	undirected
ADAM9	HAAO	0.0714293	undirected
ADAM9	HABP4	0.0812222	undirected
ADAM9	HAO1	0.131945	undirected
ADAM9	HBEGF	0.0707508	undirected
ADAM9	HDAC9	0.142586	undirected
ADAM9	HIF1A	0.123633	undirected
ADAM9	HLTF	0.0674238	undirected
ADAM9	HMCN1	0.116132	undirected
ADAM9	HPCAL4	0.115486	undirected
ADAM9	HPS5	0.0513931	undirected
ADAM9	HSF2	0.132823	undirected
ADAM9	HVCN1	0.0580862	undirected
ADAM9	IFITM10	0.0456334	undirected
ADAM9	IGF2BP3	0.144223	undirected
ADAM9	IL24	0.0982731	undirected
ADAM9	IL2RA	0.0429388	undirected
ADAM9	INPP5B	0.0252716	undirected
ADAM9	IQCB1	0.113824	undirected
ADAM9	IRF4	0.0966536	undirected
ADAM9	ITGB7	0.0582922	undirected
ADAM9	ITPR1	0.142596	undirected
ADAM9	ITPRIPL1	0.103332	undirected
ADAM9	IVNS1ABP	0.0896174	undirected
ADAM9	JDP2	0.143765	undirected
ADAM9	KCNC3	0.161488	undirected
ADAM9	KCNMB3	0.126622	undirected
ADAM9	KCTD20	0.124496	undirected
ADAM9	KDELC2	0.154877	undirected
ADAM9	KLHL14	0.164496	undirected
ADAM9	KSR1	0.162982	undirected
ADAM9	KYNU	0.089891	undirected
ADAM9	LAPTM4B	0.0413047	undirected
ADAM9	LARP1B	0.139839	undirected
ADAM9	LGALS9	0.140851	undirected
ADAM9	LIMD1	0.160743	undirected
ADAM9	LPGAT1	0.131688	undirected
ADAM9	LRP8	0.0635722	undirected
ADAM9	LRRC8B	0.128115	undirected
ADAM9	LRRK1	0.107706	undirected
ADAM9	LTB4R2	0.132881	undirected
ADAM9	LY75	0.122087	undirected
ADAM9	LY86	0.0990511	undirected
ADAM9	MAL2	0.107143	undirected
ADAM9	MAN2B1	0.130743	undirected
ADAM9	MANSC4	0.133404	undirected
ADAM9	MAP3K8	0.02541	undirected
ADAM9	MAPK1IP1L	0.10008	undirected
ADAM9	2024-03-01	0.188759	undirected
ADAM9	MED26	0.0602732	undirected
ADAM9	MEF2C	0.137111	undirected
ADAM9	MEI1	0.147661	undirected
ADAM9	MPP5	0.128294	undirected
ADAM9	MPP6	0.167016	undirected
ADAM9	MREG	0.0731288	undirected
ADAM9	MRPS35	0.0793821	undirected
ADAM9	MS4A1	0.0280249	undirected
ADAM9	MSH3	0.173911	undirected
ADAM9	MTR	0.164589	undirected
ADAM9	MTSS1	0.169636	undirected
ADAM9	MYO1E	0.148709	undirected
ADAM9	NAPSA	0.0274561	undirected
ADAM9	NAV3	0.167714	undirected
ADAM9	NDST1	0.0914503	undirected
ADAM9	NEMP2	0.195758	undirected
ADAM9	NFKBID	0.103001	undirected
ADAM9	NMNAT3	0.102245	undirected
ADAM9	NOX1	0.147737	undirected
ADAM9	NPR1	0.12114	undirected
ADAM9	NRIP1	0.115999	undirected
ADAM9	OSBPL10	0.168068	undirected
ADAM9	OSBPL2	0.0960267	undirected
ADAM9	PALM	0.0421183	undirected
ADAM9	PAX5	0.156566	undirected
ADAM9	PCED1B	0.120145	undirected
ADAM9	PDIA5	0.0474992	undirected
ADAM9	PECAM1	0.125551	undirected
ADAM9	PERP	0.104434	undirected
ADAM9	PGGT1B	0.0822273	undirected
ADAM9	PHF12	0.0781709	undirected
ADAM9	PIK3C2B	0.105274	undirected
ADAM9	PLCG2	0.1459	undirected
ADAM9	PLEKHA2	0.163011	undirected
ADAM9	PLEKHA5	0.157317	undirected
ADAM9	PLEKHD1	0.076931	undirected
ADAM9	PLXDC1	0.0674961	undirected
ADAM9	POLE2	0.0517888	undirected
ADAM9	POLI	0.094846	undirected
ADAM9	POLR3B	0.130172	undirected
ADAM9	POU2AF1	0.0549107	undirected
ADAM9	POU2F2	0.11259	undirected
ADAM9	PPIF	0.12306	undirected
ADAM9	PPP1R13B	0.137402	undirected
ADAM9	PRAG1	0.0634995	undirected
ADAM9	PRKAR2A	0.134073	undirected
ADAM9	PRKD2	0.0439006	undirected
ADAM9	PRMT3	0.178843	undirected
ADAM9	PROKR1	0.0432738	undirected
ADAM9	PROX1	0.159913	undirected
ADAM9	PTGER4	0.0461826	undirected
ADAM9	PTPRE	0.127869	undirected
ADAM9	PXDC1	0.0545426	undirected
ADAM9	R3HDM4	0.0605162	undirected
ADAM9	RAB39A	0.170029	undirected
ADAM9	RAP1GDS1	0.170057	undirected
ADAM9	RAPGEF5	0.170496	undirected
ADAM9	RASGRP3	0.0995484	undirected
ADAM9	RDX	0.149838	undirected
ADAM9	RF00401_1	0.102486	undirected
ADAM9	RTN4	0.160791	undirected
ADAM9	RUNX1T1	0.168427	undirected
ADAM9	SCGB1A1	0.0511303	undirected
ADAM9	SCN4A	0.132024	undirected
ADAM9	SERPINB9	0.0519065	undirected
ADAM9	SERPINI1	0.138862	undirected
ADAM9	SGO1	0.11124	undirected
ADAM9	SGPL1	0.0399843	undirected
ADAM9	SHANK3	0.0881748	undirected
ADAM9	SINHCAF	0.0426169	undirected
ADAM9	SIPA1L1	0.176418	undirected
ADAM9	SLC25A38	0.0849347	undirected
ADAM9	SLC35A2	0.062589	undirected
ADAM9	SLC35D2	0.150215	undirected
ADAM9	SLC39A10	0.126713	undirected
ADAM9	SLC43A2	0.0738773	undirected
ADAM9	SLC7A1	0.12276	undirected
ADAM9	SMAGP	0.126189	undirected
ADAM9	SNAPC1	0.110945	undirected
ADAM9	SNX25	0.133082	undirected
ADAM9	SOX5	0.133091	undirected
ADAM9	SPATS2	0.144227	undirected
ADAM9	SPRYD7	0.13328	undirected
ADAM9	SRBD1	0.108216	undirected
ADAM9	ST8SIA1	0.155138	undirected
ADAM9	STK36	0.0692642	undirected
ADAM9	STRBP	0.135709	undirected
ADAM9	SWAP70	0.0742884	undirected
ADAM9	SYK	0.13781	undirected
ADAM9	TAS2R40	0.132212	undirected
ADAM9	TBC1D1	0.165614	undirected
ADAM9	TBC1D8	0.0763314	undirected
ADAM9	TCAF2	0.0979903	undirected
ADAM9	TCAM1	0.0468337	undirected
ADAM9	TCF4	0.181727	undirected
ADAM9	TCTN1	0.0713791	undirected
ADAM9	TMEM243	0.103385	undirected
ADAM9	TNFRSF21	0.0507858	undirected
ADAM9	TNR	0.138435	undirected
ADAM9	TOR1AIP1	0.162234	undirected
ADAM9	TPD52	0.138007	undirected
ADAM9	TRAV18	0.131155	undirected
ADAM9	TRIM2	0.135945	undirected
ADAM9	TRIM26	0.0674379	undirected
ADAM9	UBE2E2	0.163094	undirected
ADAM9	UBE2J1	0.0316449	undirected
ADAM9	USP10	0.101157	undirected
ADAM9	USP12	0.133032	undirected
ADAM9	USP6NL	0.144178	undirected
ADAM9	UTP15	0.0370099	undirected
ADAM9	VAMP5	0.101287	undirected
ADAM9	VANGL1	0.126669	undirected
ADAM9	VAV2	0.0310367	undirected
ADAM9	WDFY4	0.101595	undirected
ADAM9	WDR45	0.176843	undirected
ADAM9	WNT7A	0.156798	undirected
ADAM9	WRN	0.169894	undirected
ADAM9	XKRX	0.113924	undirected
ADAM9	XPO5	0.120866	undirected
ADAM9	YARS2	0.0531684	undirected
ADAM9	ZCCHC11	0.182894	undirected
ADAM9	ZCCHC24	0.170846	undirected
ADAM9	ZCWPW1	0.0343901	undirected
ADAM9	ZNF106	0.0835263	undirected
ADAM9	ZNF318	0.108699	undirected
ADAM9	ZNF367	0.174403	undirected
ADAM9	ZNF45	0.12753	undirected
ADAM9	ZNF608	0.165206	undirected
ADAM9	ZNF831	0.188807	undirected
ADAM9	ZNHIT6	0.157391	undirected
ADGRF1	ADORA2B	0.028202	undirected
ADGRF1	AHI1	0.0944025	undirected
ADGRF1	ARG1	0.0454191	undirected
ADGRF1	ARHGAP24	0.0360511	undirected
ADGRF1	ARL5C	0.0229233	undirected
ADGRF1	ARR3	0.0421602	undirected
ADGRF1	ARRB2	0.0686244	undirected
ADGRF1	B3GALT5	0.044788	undirected
ADGRF1	B4GALT6	0.0729238	undirected
ADGRF1	BCAR3	0.0274146	undirected
ADGRF1	BCL11A	0.0791599	undirected
ADGRF1	BEND4	0.0340723	undirected
ADGRF1	BICD1	0.0539538	undirected
ADGRF1	BLNK	0.0567571	undirected
ADGRF1	BRDT_1	0.0628184	undirected
ADGRF1	BRDT_2	0.070631	undirected
ADGRF1	BSND	0.0636352	undirected
ADGRF1	BTBD9	0.0667298	undirected
ADGRF1	CAMK2D	0.118049	undirected
ADGRF1	CCNE1	0.0702824	undirected
ADGRF1	CD22	0.0336417	undirected
ADGRF1	CD83	0.033441	undirected
ADGRF1	CDK19	0.0867179	undirected
ADGRF1	CERS1	0.0362641	undirected
ADGRF1	CERS4	0.0470319	undirected
ADGRF1	CHD7	0.0280512	undirected
ADGRF1	CHML	0.0423197	undirected
ADGRF1	CHST7	0.0616545	undirected
ADGRF1	CITED2	0.0538947	undirected
ADGRF1	CLGN	0.0492717	undirected
ADGRF1	CMTM7	0.0277552	undirected
ADGRF1	CMTM8	0.042854	undirected
ADGRF1	CR2	0.0560702	undirected
ADGRF1	DDX10	0.0453356	undirected
ADGRF1	DENND4A	0.0330196	undirected
ADGRF1	DENND5B	0.10091	undirected
ADGRF1	DEPDC5	0.0335361	undirected
ADGRF1	DEXI	0.0544798	undirected
ADGRF1	DIRAS2	0.0494675	undirected
ADGRF1	DNAH7	0.0350576	undirected
ADGRF1	DNMBP	0.0314367	undirected
ADGRF1	DNMT3B	0.0414726	undirected
ADGRF1	DTNBP1	0.0271855	undirected
ADGRF1	DUSP5	0.0633074	undirected
ADGRF1	EAF2	0.0232833	undirected
ADGRF1	EBF1	0.103315	undirected
ADGRF1	EFR3B	0.0233794	undirected
ADGRF1	ENAM	0.070497	undirected
ADGRF1	ENSBTAG00000005501	0.091674	undirected
ADGRF1	ENSBTAG00000009079	0.0203818	undirected
ADGRF1	ENSBTAG00000009664	0.0244655	undirected
ADGRF1	ENSBTAG00000009903	0.0749638	undirected
ADGRF1	ENSBTAG00000014448	0.13659	undirected
ADGRF1	ENSBTAG00000015297	0.0360519	undirected
ADGRF1	ENSBTAG00000025634	0.0325727	undirected
ADGRF1	ENSBTAG00000026792	0.0444698	undirected
ADGRF1	ENSBTAG00000031845	0.0224594	undirected
ADGRF1	ENSBTAG00000035572	0.0359986	undirected
ADGRF1	ENSBTAG00000039563	0.0299487	undirected
ADGRF1	ENSBTAG00000046555	0.031595	undirected
ADGRF1	ENSBTAG00000047880	0.0267198	undirected
ADGRF1	ENSBTAG00000048213	0.043336	undirected
ADGRF1	EPHX4	0.0750946	undirected
ADGRF1	ERO1B	0.03955	undirected
ADGRF1	ESPN	0.0260576	undirected
ADGRF1	FAM241A	0.0792299	undirected
ADGRF1	FCRL1	0.0681595	undirected
ADGRF1	FCRL3	0.0558425	undirected
ADGRF1	FCRL5	0.0517589	undirected
ADGRF1	FCRLB	0.0353731	undirected
ADGRF1	FITM2	0.0212089	undirected
ADGRF1	FLT3LG	0.0610135	undirected
ADGRF1	GALNT6	0.0348406	undirected
ADGRF1	GUCY1B1	0.0280677	undirected
ADGRF1	GYPB	0.0495103	undirected
ADGRF1	HABP4	0.0420143	undirected
ADGRF1	HAO1	0.0328165	undirected
ADGRF1	HDAC9	0.0791712	undirected
ADGRF1	HIF1A	0.0521426	undirected
ADGRF1	HMCN1	0.0224257	undirected
ADGRF1	HSF2	0.0340471	undirected
ADGRF1	HVCN1	0.0212597	undirected
ADGRF1	IFITM10	0.0243032	undirected
ADGRF1	IGF2BP3	0.0706414	undirected
ADGRF1	IL24	0.0256906	undirected
ADGRF1	INPP5B	0.0231439	undirected
ADGRF1	IQCB1	0.0253883	undirected
ADGRF1	ITGB7	0.0308364	undirected
ADGRF1	ITPR1	0.0555445	undirected
ADGRF1	JDP2	0.0324311	undirected
ADGRF1	KCNC3	0.0484402	undirected
ADGRF1	KCNMB3	0.0568528	undirected
ADGRF1	KCTD20	0.0514094	undirected
ADGRF1	KDELC2	0.0214717	undirected
ADGRF1	KLHL14	0.086618	undirected
ADGRF1	KSR1	0.0481156	undirected
ADGRF1	KYNU	0.032974	undirected
ADGRF1	LARP1B	0.0736666	undirected
ADGRF1	LGALS9	0.0580421	undirected
ADGRF1	LIMD1	0.0806543	undirected
ADGRF1	LPGAT1	0.0591331	undirected
ADGRF1	LRP8	0.0338646	undirected
ADGRF1	LRRC8B	0.0414059	undirected
ADGRF1	LTB4R2	0.0474774	undirected
ADGRF1	LY75	0.0327537	undirected
ADGRF1	LY86	0.0214233	undirected
ADGRF1	MAN2B1	0.0466811	undirected
ADGRF1	MANSC4	0.0631857	undirected
ADGRF1	2024-03-01	0.105155	undirected
ADGRF1	MEF2C	0.055366	undirected
ADGRF1	MEI1	0.0273087	undirected
ADGRF1	MPP5	0.0372863	undirected
ADGRF1	MPP6	0.0827477	undirected
ADGRF1	MREG	0.0303047	undirected
ADGRF1	MSH3	0.128688	undirected
ADGRF1	MTR	0.0774801	undirected
ADGRF1	MTSS1	0.0786298	undirected
ADGRF1	MYO1E	0.0961464	undirected
ADGRF1	NAV3	0.0865587	undirected
ADGRF1	NDST1	0.0304834	undirected
ADGRF1	NEMP2	0.111238	undirected
ADGRF1	NFKBID	0.0314597	undirected
ADGRF1	NOX1	0.0698379	undirected
ADGRF1	NPR1	0.0269521	undirected
ADGRF1	OSBPL10	0.0595568	undirected
ADGRF1	OSBPL2	0.0245294	undirected
ADGRF1	PALM	0.0221582	undirected
ADGRF1	PAX5	0.0737336	undirected
ADGRF1	PECAM1	0.0237183	undirected
ADGRF1	PHF12	0.0257136	undirected
ADGRF1	PIK3C2B	0.0331663	undirected
ADGRF1	PLCG2	0.0604032	undirected
ADGRF1	PLEKHA2	0.0469892	undirected
ADGRF1	PLEKHA5	0.0331175	undirected
ADGRF1	PLEKHD1	0.0306689	undirected
ADGRF1	PLXDC1	0.0320475	undirected
ADGRF1	POLI	0.0217043	undirected
ADGRF1	POLR3B	0.0495418	undirected
ADGRF1	POU2AF1	0.0301435	undirected
ADGRF1	POU2F2	0.0309133	undirected
ADGRF1	PPIF	0.0317285	undirected
ADGRF1	PPP1R13B	0.0212531	undirected
ADGRF1	PRAG1	0.0221108	undirected
ADGRF1	PRKAR2A	0.0547488	undirected
ADGRF1	PRMT3	0.0946293	undirected
ADGRF1	PROX1	0.0815401	undirected
ADGRF1	PTGER4	0.0216255	undirected
ADGRF1	PTPRE	0.0341788	undirected
ADGRF1	R3HDM4	0.0278527	undirected
ADGRF1	RAB39A	0.102004	undirected
ADGRF1	RAP1GDS1	0.127348	undirected
ADGRF1	RAPGEF5	0.0803038	undirected
ADGRF1	RASGRP3	0.0519366	undirected
ADGRF1	RDX	0.0736561	undirected
ADGRF1	RF00401_1	0.0306135	undirected
ADGRF1	RTN4	0.0526661	undirected
ADGRF1	RUNX1T1	0.112853	undirected
ADGRF1	SCN4A	0.021714	undirected
ADGRF1	SEL1L3	0.0238083	undirected
ADGRF1	SERPINI1	0.0402955	undirected
ADGRF1	SGO1	0.0238431	undirected
ADGRF1	SIPA1L1	0.0360603	undirected
ADGRF1	SLC35D2	0.0753751	undirected
ADGRF1	SLC39A10	0.0385426	undirected
ADGRF1	SLC43A2	0.0274271	undirected
ADGRF1	SLC7A1	0.0267175	undirected
ADGRF1	SMAGP	0.0492704	undirected
ADGRF1	SNAPC1	0.0217902	undirected
ADGRF1	SNX25	0.035551	undirected
ADGRF1	SOX5	0.0689202	undirected
ADGRF1	SPATS2	0.0598706	undirected
ADGRF1	SPRYD7	0.0716636	undirected
ADGRF1	SRBD1	0.0471834	undirected
ADGRF1	ST8SIA1	0.0686715	undirected
ADGRF1	STRBP	0.0504622	undirected
ADGRF1	SYK	0.0610266	undirected
ADGRF1	TBC1D1	0.0694198	undirected
ADGRF1	TCF4	0.100465	undirected
ADGRF1	TCTN1	0.0223522	undirected
ADGRF1	TMEM243	0.0256851	undirected
ADGRF1	TNFRSF21	0.0357509	undirected
ADGRF1	TNR	0.0625427	undirected
ADGRF1	TOR1AIP1	0.0835738	undirected
ADGRF1	TPD52	0.0700808	undirected
ADGRF1	TRIM2	0.0307527	undirected
ADGRF1	UBE2E2	0.0720451	undirected
ADGRF1	USP12	0.0782807	undirected
ADGRF1	USP6NL	0.0527005	undirected
ADGRF1	VANGL1	0.0459977	undirected
ADGRF1	VAV2	0.023953	undirected
ADGRF1	WDFY4	0.048704	undirected
ADGRF1	WDR45	0.0965315	undirected
ADGRF1	WNT7A	0.0649701	undirected
ADGRF1	WRN	0.139468	undirected
ADGRF1	XKRX	0.0330461	undirected
ADGRF1	XPO5	0.0562556	undirected
ADGRF1	ZCCHC11	0.108453	undirected
ADGRF1	ZCCHC24	0.0678733	undirected
ADGRF1	ZNF106	0.0252023	undirected
ADGRF1	ZNF318	0.032961	undirected
ADGRF1	ZNF367	0.118605	undirected
ADGRF1	ZNF608	0.0643636	undirected
ADGRF1	ZNF831	0.115712	undirected
ADGRF1	ZNHIT6	0.120799	undirected
ADHFE1	ADORA2B	0.0469086	undirected
ADHFE1	AHI1	0.06348	undirected
ADHFE1	ARHGAP24	0.0298276	undirected
ADHFE1	ARRB2	0.0718119	undirected
ADHFE1	B3GALT5	0.0468476	undirected
ADHFE1	B4GALT6	0.0744468	undirected
ADHFE1	BCL11A	0.0920274	undirected
ADHFE1	BEND4	0.0369229	undirected
ADHFE1	BICD1	0.027188	undirected
ADHFE1	BLNK	0.0721468	undirected
ADHFE1	BRDT_1	0.0783043	undirected
ADHFE1	BRDT_2	0.0257478	undirected
ADHFE1	BSND	0.0472271	undirected
ADHFE1	BTBD9	0.0427941	undirected
ADHFE1	CAMK2D	0.06606	undirected
ADHFE1	CAMKK2	0.0388949	undirected
ADHFE1	CBFA2T3	0.0240757	undirected
ADHFE1	CCDC102A	0.0401496	undirected
ADHFE1	CCNE1	0.0417782	undirected
ADHFE1	CD19	0.0379087	undirected
ADHFE1	CD22	0.0607484	undirected
ADHFE1	CD38	0.0300713	undirected
ADHFE1	CD40	0.0452263	undirected
ADHFE1	CD83	0.0416147	undirected
ADHFE1	CDK19	0.0471096	undirected
ADHFE1	CENPM	0.0435734	undirected
ADHFE1	CERS1	0.036541	undirected
ADHFE1	CERS4	0.0617676	undirected
ADHFE1	CHML	0.0549889	undirected
ADHFE1	CHST7	0.0411375	undirected
ADHFE1	CIITA	0.0456525	undirected
ADHFE1	CIPC	0.041053	undirected
ADHFE1	CITED2	0.0226876	undirected
ADHFE1	CLCN4	0.0261668	undirected
ADHFE1	CLEC2A	0.028359	undirected
ADHFE1	CLGN	0.0420839	undirected
ADHFE1	CMTM7	0.0408869	undirected
ADHFE1	CMTM8	0.0406628	undirected
ADHFE1	COL5A1	0.0401137	undirected
ADHFE1	CR2	0.0394683	undirected
ADHFE1	DDX10	0.0247805	undirected
ADHFE1	DENND4A	0.0802931	undirected
ADHFE1	DENND5B	0.0897324	undirected
ADHFE1	DEXI	0.0592655	undirected
ADHFE1	DHX29	0.0251525	undirected
ADHFE1	DIRAS2	0.0632864	undirected
ADHFE1	DNAH7	0.0207546	undirected
ADHFE1	DNMBP	0.0201949	undirected
ADHFE1	DNMT3B	0.0700474	undirected
ADHFE1	DNTTIP1	0.0255353	undirected
ADHFE1	DOCK9	0.0487811	undirected
ADHFE1	DSB	0.0213831	undirected
ADHFE1	DTNBP1	0.0201687	undirected
ADHFE1	DTX4	0.0371952	undirected
ADHFE1	DUSP5	0.0345865	undirected
ADHFE1	DYRK4	0.0529114	undirected
ADHFE1	EAF2	0.0237408	undirected
ADHFE1	EBF1	0.053155	undirected
ADHFE1	EMP1	0.0476608	undirected
ADHFE1	ENAM	0.0363425	undirected
ADHFE1	ENSBTAG00000001213	0.0288152	undirected
ADHFE1	ENSBTAG00000005501	0.0808215	undirected
ADHFE1	ENSBTAG00000009079	0.0245357	undirected
ADHFE1	ENSBTAG00000009664	0.0659444	undirected
ADHFE1	ENSBTAG00000009903	0.0754369	undirected
ADHFE1	ENSBTAG00000011911	0.0429527	undirected
ADHFE1	ENSBTAG00000014448	0.0403551	undirected
ADHFE1	ENSBTAG00000015297	0.0525925	undirected
ADHFE1	ENSBTAG00000015752	0.0368237	undirected
ADHFE1	ENSBTAG00000017330	0.0272687	undirected
ADHFE1	ENSBTAG00000019359	0.0275282	undirected
ADHFE1	ENSBTAG00000026792	0.0626035	undirected
ADHFE1	ENSBTAG00000031582	0.0332274	undirected
ADHFE1	ENSBTAG00000031845	0.0257424	undirected
ADHFE1	ENSBTAG00000035572	0.0346948	undirected
ADHFE1	ENSBTAG00000039341	0.0345224	undirected
ADHFE1	ENSBTAG00000039366	0.0288561	undirected
ADHFE1	ENSBTAG00000046101	0.0367245	undirected
ADHFE1	ENSBTAG00000046496	0.026455	undirected
ADHFE1	ENSBTAG00000046503	0.0541455	undirected
ADHFE1	ENSBTAG00000046555	0.0253651	undirected
ADHFE1	ENSBTAG00000046722	0.0202902	undirected
ADHFE1	ENSBTAG00000047880	0.0492246	undirected
ADHFE1	ENSBTAG00000048213	0.0599492	undirected
ADHFE1	EPHX4	0.0998729	undirected
ADHFE1	ERBB2	0.0287107	undirected
ADHFE1	ERO1B	0.0623835	undirected
ADHFE1	ESPN	0.044289	undirected
ADHFE1	FAM241A	0.0441325	undirected
ADHFE1	FCRL1	0.0604767	undirected
ADHFE1	FCRL3	0.0629857	undirected
ADHFE1	FCRL5	0.0641843	undirected
ADHFE1	FCRLB	0.0487867	undirected
ADHFE1	FFAR3	0.0431343	undirected
ADHFE1	FITM2	0.0285634	undirected
ADHFE1	FLT3LG	0.0333239	undirected
ADHFE1	FSTL4	0.0300354	undirected
ADHFE1	GALNT6	0.0560683	undirected
ADHFE1	GRIPAP1	0.0317563	undirected
ADHFE1	GTPBP2	0.0285768	undirected
ADHFE1	GUCY1B1	0.0417899	undirected
ADHFE1	GYPB	0.0210796	undirected
ADHFE1	HAAO	0.0304608	undirected
ADHFE1	HABP4	0.0484293	undirected
ADHFE1	HAO1	0.0296474	undirected
ADHFE1	HDAC9	0.0791899	undirected
ADHFE1	HIF1A	0.0460286	undirected
ADHFE1	HMCN1	0.0218928	undirected
ADHFE1	HPCAL4	0.0223498	undirected
ADHFE1	HPS5	0.0342936	undirected
ADHFE1	HVCN1	0.0511178	undirected
ADHFE1	IFITM10	0.0225281	undirected
ADHFE1	IGF2BP3	0.0676455	undirected
ADHFE1	IL24	0.0230113	undirected
ADHFE1	INPP5B	0.0351645	undirected
ADHFE1	IQCB1	0.034875	undirected
ADHFE1	IRF4	0.0206307	undirected
ADHFE1	ITGB7	0.0846565	undirected
ADHFE1	ITPR1	0.0802586	undirected
ADHFE1	IVNS1ABP	0.0285664	undirected
ADHFE1	KCNC3	0.0361883	undirected
ADHFE1	KCNMB3	0.0682894	undirected
ADHFE1	KCTD20	0.0296932	undirected
ADHFE1	KLHL14	0.0640983	undirected
ADHFE1	KSR1	0.0456594	undirected
ADHFE1	KYNU	0.0784956	undirected
ADHFE1	LAPTM4B	0.0443707	undirected
ADHFE1	LARP1B	0.0553556	undirected
ADHFE1	LIMD1	0.0629517	undirected
ADHFE1	LPGAT1	0.0354642	undirected
ADHFE1	LRP8	0.046954	undirected
ADHFE1	LRRC8B	0.0475276	undirected
ADHFE1	LRRK1	0.0415616	undirected
ADHFE1	LY75	0.0307275	undirected
ADHFE1	MANSC4	0.0351012	undirected
ADHFE1	MAP3K8	0.0431368	undirected
ADHFE1	MAPK1IP1L	0.0289317	undirected
ADHFE1	2024-03-01	0.0514153	undirected
ADHFE1	MED26	0.0238911	undirected
ADHFE1	MEF2C	0.0678419	undirected
ADHFE1	MPP5	0.0250318	undirected
ADHFE1	MPP6	0.0289803	undirected
ADHFE1	MREG	0.0916831	undirected
ADHFE1	MRPS35	0.0258367	undirected
ADHFE1	MS4A1	0.03876	undirected
ADHFE1	MSH3	0.0298262	undirected
ADHFE1	MTR	0.0451557	undirected
ADHFE1	MTSS1	0.0568425	undirected
ADHFE1	MYO1E	0.0650329	undirected
ADHFE1	NAPSA	0.0254477	undirected
ADHFE1	NAV3	0.0694155	undirected
ADHFE1	NDST1	0.0314516	undirected
ADHFE1	NEMP2	0.0358339	undirected
ADHFE1	NMNAT3	0.0304847	undirected
ADHFE1	NOX1	0.0669573	undirected
[truncated: 39,878 more rows]
